# Supplementary material for: CMV+ Serostatus Associates Negatively with CD4:CD8 Ratio Normalization in Controlled HIV-Infected Patients on cART
Source: PLoS One. 2016 Nov 8;11(11):e0165774. doi: 10.1371/journal.pone.0165774 (PMC5100980; doi:10.1371/journal.pone.0165774)
Supplement: S1 Dataset — (XLSX) [file pone.0165774.s001.xlsx]

## Sheet: R ARV1_Final
Sexe	Age	FDRs	CDC2	NadirCD4	Evtevtt	Schema	pVL_PreART	pVLlog_PreART	Cut off pVL_PreART	cd4_PreART	recodeCD4_PreART	CD4%_PreART	CD8_PreART	CD8_PreART_Code	CD8%_PreART	CD4_D0	recode_CD4_D0	CD4%_D0	CD8_D0	CD8_D0_Code	CD8%_D0	CD4_M12	recode_CD4_M12	CD4%_M12	CD8_M12	CD8_M12_Code	CD8%_M12	CDC_C	HIV_FU_yrs	1rst_line_mo	HIV_sup_delay_mo	CD4/CD8_PreART	CD4/CD8_PreART_Code	CD4/CD8_D0	CD4/CD8_D0_Code	CD4/CD8_M12	CD4/CD8_M12_Code	CD4_M6	CD4%_M6	CD4_M9	CD4%_M9	CD8_M6	CD8_M6_Code	CD8%_M6	CD8_M9	CD8_M9_Code	CD8%_M9	Ratio_M6	Ratio_Code_M6
1	56	Hétérosexuel	A	255	Combivir + Viread	3N	1380	3.14	1K-10K	276	200-350		666	300-830		361	350-500		638	300-830		394	350-500		439	300-830		0	11.8138	23.1148	0.295082	0.414414	<1	0.565831	<1	0.897494	<1	326		386		450	300-830		484	300-830		0.724444	<1
2	35	Hétérosexuel	A	341	Trizivir	3N	6550	3.82	1K-10K	341	200-350	14	1773	>=830	72.8	442	350-500	15.9	1910	>=830	68.7	524	>500	24.2	1321	>=830	61.1	0	15.3046	31.6393	0.918033	0.192329	<1	0.231414	<1	0.396669	<1	545	19.9	609	23.7	1728	>=830	63.1	1631	>=830	63.4	0.315394	<1
1	39	Homo/bisexuel	A	267	Combivir + Viread	3N	3860	3.59	1K-10K	282	200-350	23.1	515	300-830		339	200-350		514	300-830		504	>500		515	300-830		0	11.6249	43.9344	1.96721	0.547573	<1	0.659533	<1	0.978641	<1	443		401		538	300-830		423	300-830		0.82342	<1
1	51	Homo/bisexuel	A	243.7	Combivir + Viread	3N	26700	4.43	10-30K	425.3	350-500	19.2	1492.9	>=830	67.4	322	200-350	20.1	1079.7	>=830	67.4	553	>500	34.1	729	300-830	44.9	0	6.46954	14.2295	1.60656	0.284882	<1	0.298231	<1	0.758573	<1			402.3	28.8				712.5	300-830	51
1	40	Homo/bisexuel	B	325.7	Kalétra + Kivexa	2N+1IPb	13000	4.11	10-30K	374	350-500	14.9	1189	>=830	47.4	524	>500		1224	>=830	45.2	598	>500	27.8	827	300-830	38.4	0	7.16496	24.1639	1.21311	0.31455	<1	0.428105	<1	0.723096	<1	523.2	21.6	587	23.6	1068.1	>=830	44.1	936	>=830	37.6	0.489842	<1
1	37	Toxicomane IV	A	193	Combivir + Viread	3N	8510	3.93	1K-10K	193	<200		283	<300		317	200-350		476	300-830		930.9	>500	42.9	682	300-830	31.4	0	4.98015	54.2623	0.229508	0.681979	<1	0.665966	<1	1.36496	>=1	619.4	34.7	559.6	34	627	300-830	35.1	539	300-830	32.7	0.987879	<1
1	46	Homo/bisexuel	A	246	Combivir + Viread	3N	1920	3.28	1K-10K	351	350-500		1442	>=830		283	200-350		775	300-830		306	200-350		660	300-830		0	2.58179	50.9508	1.83607	0.243412	<1	0.365161	<1	0.463636	<1	403		382		723	300-830		475	300-830		0.5574	<1
1	42	Homo/bisexuel	A	381	Truvada + Viramune	2N+1NN	16300	4.21	10-30K	381	350-500	19.9	1104	>=830	57.6	537	>500	30.8	820	300-830	47.1	750	>500	37.9	759	300-830	38.4	0	6.63381	29.7705	7.57377	0.345109	<1	0.654878	<1	0.988142	<1			736	34.4				973	>=830	45.4
1	44	Hétérosexuel	A	273	Combivir + Kalétra	2N+1IPb	479000	5.68	>30K	273	200-350	20.6	636	300-830		442	350-500		693	300-830		465	350-500		531	300-830		0	1.88638	20.8525	5.93443	0.429245	<1	0.637807	<1	0.875706	<1	432		526		442	300-830		793	300-830		0.977376	<1
1	53	Homo/bisexuel	A	226	Sustiva + Truvada	2N+1NN	2970	3.47	1K-10K	287.2	200-350	23.5	644	300-830	52.7	268.7	200-350	27	498	300-830	50.1	439	350-500	29.3	665	300-830	44.4	0	5.68652	27.7377	0.688525	0.445963	<1	0.539558	<1	0.66015	<1	357	33.9	544.9	27.8	419	300-830	39.8	863	>=830	44	0.852029	<1
1	56	Hétérosexuel	B	249	Combivir + Viramune	2N+1NN	48400	4.68	>30K	249	200-350	24.8	747	300-830		302	200-350		649	300-830		404	350-500		395	300-830		0	2.61465	55.5738	0.918033	0.333333	<1	0.465331	<1	1.02278	1	424		442		542	300-830		466	300-830		0.782288	<1
1	64	Homo/bisexuel	B	248.5	Kivexa + Sustiva	2N+1NN	66000	4.82	>30K	259.1	200-350	25.7	530	300-830	52.6	404.5	350-500	30.1	577	300-830	42.9	556	>500	36.1	562	300-830	36.5	0	4.35592	44.7213	3.44262	0.488868	<1	0.70104	<1	0.989324	<1	360	33.4	514	33.2	379	300-830	35.1	684	300-830	44.3	0.949868	<1
2	43	Hétérosexuel	B	358.7	Sustiva + Truvada	2N+1NN	1380	3.14	1K-10K	438.6	350-500	28.1	975	>=830	62.5	493	350-500	32.5	904	>=830	59.6	698	>500	44	534	300-830	33.7	0	3.68241	46.3934	0.918033	0.449846	<1	0.545354	<1	1.30712	>=1	663.6	41.4	489.5	46.4	641	300-830	40	407	300-830	38.6	1.03526	1
1	42	Homo/bisexuel	B	79	Combivir + Sustiva	2N+1NN	314000	5.5	>30K	79	<200		358	300-830		282	200-350		1029	>=830		280	200-350		743	300-830		0	0.054757	27.5082	4.59016	0.22067	<1	0.274052	<1	0.376851	<1	253		218		865	>=830		528	300-830		0.292486	<1
1	45	Inconnu	A	303	Combivir + Viread	3N	120000	5.08	>30K	398	350-500	19.8	1021	>=830	50.8	384	350-500	17.7	925	>=830	42.5	422.7	350-500	21.6	657.6	300-830	33.6	0	2.12183	62.0328	2.98361	0.389814	<1	0.415135	<1	0.642792	<1	380.5	29.2	421.5	32.8	427.4	300-830	32.8	368	300-830	28.6	0.890267	<1
1	67	Homo/bisexuel	A	264	Combivir + Viread	3N	144000	5.16	>30K	277	200-350		615	300-830		353	350-500		469	300-830		616	>500		617	300-830		0	0.889802	33.7377	3.77049	0.450407	<1	0.752665	<1	0.998379	<1	666		622		611	300-830		520	300-830		1.09002	>=1
2	36	Hétérosexuel	A	261.6	Sustiva + Truvada	2N+1NN	11800	4.07	10-30K	291.6	200-350	24.3	460	300-830	38.3	328.2	200-350	34.4	377	300-830	39.5	421	350-500	34.5	409	300-830	33.5	0	3.81656	16.2623	1.83607	0.633913	<1	0.870557	<1	1.02934	1	346	34.9	384	31.1	375	300-830	37.9	432	300-830	35	0.922667	<1
2	40	Hétérosexuel	A	121	Combivir + Viread	3N	174000	5.24	>30K	121	<200	11.2	423	300-830	39.1	199	<200	15.5	430	300-830	33.4	288	200-350	18.6	526	300-830	33.9	0	0.0383299	18.7541	5.63934	0.286052	<1	0.462791	<1	0.547529	<1	295	19.7	221	16.9	424	300-830	28.4	408	300-830	31.3	0.695755	<1
1	48	Toxicomane IV	B	150	Emtriva + Norvir + Telzir + Viread	2N+1IPb	2030	3.31	1K-10K	247	200-350	17.9	910	>=830	65.8	241	200-350	21.4	670	300-830	59.4	384.5	350-500	25.1	830	>=830	54.2	0	9.28953	14.2951	1.80328	0.271429	<1	0.359701	<1	0.463253	<1	278.3	20.8	419	29.8	845.6	>=830	63.2	708.6	300-830	50.4	0.329115	<1
1	46	Hétérosexuel	A	346	Combivir + Viread	3N	97400	4.99	>30K	402	350-500	21.1	1091	>=830	57.3	506.8	>500	25.3	979.5	>=830	48.9	690.1	>500	30.7	1070	>=830	47.6	0	1.88364	25.8033	6	0.368469	<1	0.517407	<1	0.644953	<1	650.5	29.8	559.6	30.1	1034.7	>=830	47.4	876	>=830	47.1	0.628685	<1
1	30	Hétérosexuel	A	241	Combivir + Viread	3N	49800	4.7	>30K	302	200-350	24.8	593	300-830		348	200-350		495	300-830		497	350-500	28.7	747	300-830	43.1	0	0.952772	45.6721	1.14754	0.509275	<1	0.70303	<1	0.665328	<1	395	25.6	409	32.6	709	300-830	46	518	300-830	41.3	0.557123	<1
1	34	Hétérosexuel	A	133	Combivir + Viramune	2N+1NN	18700	4.27	10-30K	133	<200		388	300-830		193	<200		261	<300		555	>500		686	300-830		0	0.0574949	41.2131	1.86885	0.342784	<1	0.739464	<1	0.809038	<1	190		223		294	<300		257	<300		0.646259	<1
1	42	Homo/bisexuel	A	180	Combivir + Sustiva	2N+1NN	45000	4.65	>30K	241	200-350		1176	>=830		335	200-350		500	300-830		357	350-500		444	300-830		0	0.186174	19.7377	4.36066	0.204932	<1	0.67	<1	0.804054	<1	378		379		482	300-830		384	300-830		0.784232	<1
1	67	Homo/bisexuel	A	289.3	Norvir + Telzir + Truvada	2N+1IPb	46000	4.66	>30K	289.3	200-350	15.8	1204	>=830	65.8	414.7	350-500	20.4	1241	>=830	61	648	>500	30	973	>=830	45.1	0	2.47228	45.9672	1.60656	0.240282	<1	0.334166	<1	0.665982	<1	368.5	21.2	672	35	981	>=830	56.4	837	>=830	43.6	0.375637	<1
1	43	Hétérosexuel	C	57	Combivir + Sustiva	2N+1NN	574000	5.76	>30K	57	<200	14	246	<300	60.4	141	<200	28	202	<300	40.1	388.2	350-500	24.9	919	>=830	58.9	1	0.0766598	28.2295	4.09836	0.231707	<1	0.69802	<1	0.422416	<1	113	27.8	270	24.3	182	<300	44.8	640	300-830	57.5	0.620879	<1
1	44	Homo/bisexuel	B	16.1	Combivir + Kalétra	2N+1IPb	209000	5.32	>30K	58	<200	6.8	645	300-830	75.6	72	<200		402	300-830		153.8	<200	14.5	729	300-830	68.7	0	2.49418	28.9508	1.90164	0.0899225	<1	0.179104	<1	0.210974	<1	138		120		611	300-830		945	>=830		0.225859	<1
1	60	Homo/bisexuel	A	141	Combivir + Viread	3N	56100	4.75	>30K	141	<200		308	300-830		252	200-350		413	300-830		310	200-350	23.5	590	300-830	44.7	0	0.0438056	43.4098	1.86885	0.457792	<1	0.610169	<1	0.525424	<1	327		275		586	300-830		619	300-830		0.55802	<1
1	54	Hétérosexuel	A	270	Emtriva + Sustiva + Videx	2N+1NN	12400	4.09	10-30K	287	200-350		803	300-830		386	350-500		871	>=830		398	350-500	17.3	1207	>=830	52.5	0	0.0793977	17.6066	0.918033	0.35741	<1	0.443169	<1	0.329743	<1	418		397		692	300-830		628	300-830		0.604046	<1
2	44	Hétérosexuel	A	112	Combivir + Viramune	2N+1NN	293000	5.47	>30K	138	<200	10.3	956	>=830	71	288	200-350		750	300-830		371	350-500	29.4	626	300-830	49.6	0	0.175222	34.4262	5.63934	0.144351	<1	0.384	<1	0.592652	<1	228.2	24.2	458.6	31.2	518	300-830	54.9	699	300-830	47.6	0.440541	<1
1	42	Homo/bisexuel	A	261	Combivir + Viread	3N	26600	4.42	10-30K	261	200-350		1082	>=830		378	350-500		1006	>=830		469	350-500	28.3	914.1	>=830	55.2	0	0.208077	21.8033	1.83607	0.24122	<1	0.375746	<1	0.513073	<1			619.2	28.8				1127	>=830	52.4
2	35	Inconnu	A	179.7	Combivir + Norvir + Telzir	2N+1IPb	24900	4.4	10-30K	208	200-350	20.1	651	300-830	62.9	179.7	<200	26.9	388	300-830	58.1	641.3	>500	27.3	1456.4	>=830	62	0	4.50376	18.2951	2.45902	0.319508	<1	0.463144	<1	0.440332	<1	361.7	25.1	470.8	27.5	912.2	>=830	63.3	1044	>=830	61	0.396514	<1
1	34	Homo/bisexuel	A	181	Combivir + Viread	3N	17300	4.24	10-30K	181	<200	13.5	978	>=830	73.2	259	200-350		1204	>=830		472	350-500	17.1	1796	>=830	65.1	0	0.229979	30.2623	1.93443	0.185072	<1	0.215116	<1	0.262806	<1	271.3	17.3	293.4	18.5	1052	>=830	67.1	1033	>=830	65.1	0.25789	<1
1	36	Homo/bisexuel	A	332	Combivir + Viread	3N	1990	3.3	1K-10K	398	350-500	17.3	1283	>=830	55.8	338	200-350	19.1	948	>=830	53.6	445.4	350-500	24	921	>=830	49.6	0	0.227242	30.2623	0.229508	0.31021	<1	0.35654	<1	0.483605	<1	388	24.7	389.2	22	774	300-830	49.4	889	>=830	50.3	0.501292	<1
1	39	Homo/bisexuel	A	228	Combivir + Viramune	2N+1NN	19000	4.28	10-30K	286	200-350		737	300-830		286	200-350		737	300-830		538	>500	24.6	693	300-830	31.7	0	1.24572	12.5574	0.229508	0.38806	<1	0.38806	<1	0.776335	<1	441.2	20.8	533.9	22	663	300-830	31.3	764	300-830	31.5	0.66546	<1
2	32	Inconnu	A	278.6	Kalétra + Kivexa	2N+1IPb	15800	4.2	10-30K	356	350-500	27.9	671	300-830	52.6	531.1	>500	36.5	666	300-830	45.8							0	1.99042	17.541	1.86885	0.530551	<1	0.797447	<1			637	36	646	38.8	727	300-830	41	575	300-830	34.5	0.876204	<1
1	42	Homo/bisexuel	A	167	Combivir + Viread	3N	61300	4.79	>30K	167	<200	14.6	421	300-830		256	200-350		700	300-830		315.3	200-350	20.7	665	300-830	43.7	0	0.703628	29.8033	3.67213	0.396675	<1	0.365714	<1	0.474135	<1	295.4	19.5	398.1	20.3	686.3	300-830	45.3	888.3	>=830	45.3	0.430424	<1
1	36	Homo/bisexuel	A	261	Combivir + Viread	3N	48300	4.68	>30K	261	200-350		546	300-830		408	350-500		619	300-830		560.7	>500	43.3	462.3	300-830	35.7	0	0.224504	33.2131	0.918033	0.478022	<1	0.659128	<1	1.21285	>=1	451.5	40.6	464.6	45.5	434	300-830	39	348	300-830	34.1	1.04032	1
1	49	Homo/bisexuel	A	247.7	Sustiva + Truvada	2N+1NN	167000	5.22	>30K	386.5	350-500	22.3	869	>=830	50.1	552.4	>500	34.1	591	300-830	36.5	501	>500	34.1	461	300-830	31.3	0	1.64271	32.918	4.19672	0.444764	<1	0.934687	<1	1.08677	>=1	443	37	549	34.4	370	300-830	30.8	555	300-830	34.7	1.1973	>=1
2	44	Hétérosexuel	A	136	Combivir + Kalétra	2N+1IPb	160000	5.2	>30K	136	<200		538	300-830		188	<200		470	300-830		288.8	200-350	22.1	517	300-830	39.6	0	0.0793977	30.459	5.7377	0.252788	<1	0.4	<1	0.558607	<1	209		255		576	300-830		453	300-830		0.362847	<1
2	54	Hétérosexuel	A	184.5	Sustiva + Truvada	2N+1NN	60400	4.78	>30K	256.7	200-350	18.3	698.7	300-830	49.8	374.8	350-500	27.1	476	300-830	34.4							0	0.939083	33.9672	4.32787	0.367397	<1	0.787395	<1			349	27.3	376	25.9	389	300-830	30.4	411	300-830	28.4	0.897172	<1
1	39	Toxicomane IV	B	185.6	Sustiva + Truvada	2N+1NN	1000000	6	>30K	259.8	200-350	12	1457	>=830	67.3	392.9	350-500	21.9	817	300-830	45.5	516	>500	28.5	732	300-830	40.3	0	0.0301164	20.0656	4.03279	0.178312	<1	0.480906	<1	0.704918	<1	454.1	25.3	389	28.1	699	300-830	38.9	528	300-830	38.2	0.649642	<1
1	43	Homo/bisexuel	A	320.1	Norvir + Telzir + Truvada	2N+1IPb	6820	3.83	1K-10K	446.2	350-500	23.3	879	>=830	45.9	443	350-500	33.6	460	300-830	35	591.9	>500	32.3	624.8	300-830	34.1	0	1.4757	30.8197	4.13115	0.507622	<1	0.963043	<1	0.947343	<1			506	34				528	300-830	35.5
1	42	Homo/bisexuel	B	307.8	Kivexa + Sustiva	2N+1NN	295000	5.47	>30K	345.3	200-350	26.6	528	300-830	40.7	533.8	>500	33.3	513	300-830	32	591	>500	31.7	515	300-830	27.6	0	0.229979	45.1803	5.96721	0.653977	<1	1.04055	1	1.14757	>=1	429	33.4	552	32	369	300-830	28.7	456	300-830	26.4	1.1626	>=1
1	31	Homo/bisexuel	A	245	Kalétra + Truvada	2N+1IPb	107000	5.03	>30K	245	200-350	19.9	644	300-830	52.4	538	>500	29.1	605	300-830	32.7	765	>500	32	741	300-830	31	0	0.1013	33.2787	3.57377	0.380435	<1	0.889256	<1	1.03239	1	653	33	842	40.8	559	300-830	28.2	589	300-830	28.5	1.16816	>=1
1	49	Hétérosexuel	A	224.7	Kalétra + Kivexa	2N+1IPb	8060	3.91	1K-10K	239.9	200-350	12.8	1234	>=830	65.8	224.7	200-350	12.2	1121	>=830	60.9	507	>500	22.5	966	>=830	42.8	0	4.62971	38.3607	1.60656	0.194408	<1	0.200446	<1	0.524845	<1	621	27.8			1002	>=830	44.9				0.61976	<1
1	30	Homo/bisexuel	A	295.5	Kivexa + Sustiva	2N+1NN	1412538	6.15	>30K	314.6	200-350	16.1	1243	>=830	63.6	619	>500	34	674	300-830	37	768	>500	37.5	626	300-830	30.6	0	0.99384	36.3279	13.4098	0.253097	<1	0.918398	<1	1.22684	>=1	687	37.5	697	37	566	300-830	30.9	642	300-830	34.1	1.21378	>=1
1	30	Homo/bisexuel	A	236	Kivexa + Sustiva	2N+1NN	22800	4.36	10-30K	236	200-350	16.3	611	300-830	42.2	382	350-500	34.8	375	300-830	34.1	329	200-350	38.3	247	<300	28.8	0	0.77755	23.9672	3.90164	0.386252	<1	1.01867	1	1.33198	>=1			481	34.5				341	300-830	24.4
1	21	Materno-fœtale	A	276.6	Trizivir	3N	11200	4.05	10-30K	286	200-350	22	26	<300	2	505	>500	23.7	1000	>=830	46.9	595.2	>500	24.8	1202	>=830	50.1	0	1.99042	36.3279	1.14754	11	>=1	0.505	<1	0.495175	<1	276.6	20.8			723	300-830	54.4				0.382573	<1
1	52	Inconnu	C	224	Kalétra + Truvada	2N+1IPb	10800	4.03	10-30K	264.3	200-350	11.1	1882	>=830	79	237.2	200-350	11.8	1478	>=830	73.5	322	200-350	14.1	1540	>=830	67.4	1	0.0273785	37.4754	2.03279	0.140436	<1	0.160487	<1	0.209091	<1	254	12.6	295	13.6	1453	>=830	72	1519	>=830	70.1	0.174811	<1
1	43	Homo/bisexuel	A	250	Combivir + Viread	3N	14000	4.15	10-30K	272	200-350	23.5	711	300-830	61.5													0	5.83984	24.1639	5.11475	0.38256	<1					469.6	43.6	451.8	41.3	426	300-830	39.6	450	300-830	41.1	1.10235	>=1
1	33	Inconnu	A	296	Kivexa + Sustiva	2N+1NN	73000	4.86	>30K	296	200-350	20.6	822	300-830	57.2	429	350-500	31.3	646	300-830	47.1	489	350-500	38.6	385	300-830	30.4	0	1.00205	27.6393	1.14754	0.360097	<1	0.664087	<1	1.27013	>=1	523	35.4	485	38.4	550	300-830	37.2	412	300-830	32.6	0.950909	<1
1	29	Hétérosexuel	A	290	Kivexa + Sustiva	2N+1NN	2400	3.38	1K-10K	290	200-350	17.6	933	>=830	56.5	366	350-500	23.8	734	300-830	47.6	416	350-500	28.1	506	300-830	34.1	0	0.881588	19.7705	0.229508	0.310825	<1	0.498638	<1	0.822134	<1	389	26			518	300-830	34.6				0.750965	<1
1	33	Homo/bisexuel	B	160	Sustiva + Truvada	2N+1NN	85900	4.93	>30K	160	<200	16	519	300-830	51.9	363	350-500	22.8	717	300-830	45	524	>500	23.1	1103	>=830	48.6	0	0.0355921	25.3115	3.11475	0.308285	<1	0.506276	<1	0.475068	<1	351	26.6	365	31.1	555	300-830	42.1	420	300-830	35.8	0.632432	<1
1	62	Inconnu	NR	32	Combivir + Sustiva	2N+1NN	291000	5.46	>30K	32	<200	1.9	956	>=830	74.8	141.3	<200	10.5	916.6	>=830	68.1	253.2	200-350	9.8	1490	>=830	57.7		0.0574949	48.1311	2.7541	0.0334728	<1	0.154157	<1	0.169933	<1	185.8	9.9	174.8	8.8	1098	>=830	58.5	1132	>=830	57	0.169217	<1
1	30	Homo/bisexuel	A	313.4	Kivexa + Sustiva	2N+1NN	7300	3.86	1K-10K	331.1	200-350	17.1	1045	>=830	54	360.8	350-500	21.5	864	>=830	51.5	499	350-500	29.4	711	300-830	41.8	0	2.22861	35.6721	0.262295	0.316842	<1	0.417593	<1	0.701828	<1	497	23.3	631	24.8	960	>=830	45.1	1102	>=830	43.2	0.517708	<1
1	46	Hétérosexuel	A	112.7	Kivexa + Norvir + Telzir	2N+1IPb	155000	5.19	>30K	112.7	<200	9	745	300-830	59.5	150.2	<200	10.8	755.3	300-830	54.3	189	<200	14.4	638.7	300-830	48.5	0	0.0246407	27.2787	4.32787	0.151275	<1	0.198861	<1	0.295914	<1	133.1	12.5	161	14.2	550	300-830	51.6	586	300-830	51.6	0.242	<1
1	35	Homo/bisexuel	A	257	Kivexa + Sustiva	2N+1NN	77900	4.89	>30K	257	200-350	13.2	1170	>=830	59.8	542	>500	26.4	847	>=830	41.2	644	>500	34.7	677	300-830	36.5	0	0.72553	25.0492	1.90164	0.219658	<1	0.639906	<1	0.951256	<1	700	29.4	814	30	1016	>=830	42.7	1116	>=830	41.2	0.688976	<1
1	34	Homo/bisexuel	A	299	Kivexa + Sustiva	2N+1NN	23600	4.37	10-30K	317	200-350	34.6	336	300-830	36.6	502	>500	34.5	578	300-830	39.7	652	>500	38.2	608	300-830	35.6	0	1.45654	30.8525	2.55738	0.943452	<1	0.868512	<1	1.07237	>=1			544	36.8				532	300-830	36
2	34	Hétérosexuel	A	305	Kalétra + Kivexa	2N+1IPb	10200	4.01	10-30K	316	200-350	25.6	633	300-830	51.3	359	350-500	23.5	770	300-830	50.4	666	>500	31.2	763	300-830	35.7	0	0.928131	27.6393	0.95082	0.49921	<1	0.466234	<1	0.87287	<1	510	31.1	581	29.4	662	300-830	40.4	757	300-830	38.4	0.770393	<1
1	50	Hétérosexuel	C	21.8	Kivexa + Sustiva	2N+1NN	21700	4.34	10-30K	21.8	<200	2.8	549	300-830	70.5	70.1	<200	7.8	584	300-830	65	165	<200	15.2	628	300-830	57.8	1	0.0821355	47.0164	5.7377	0.0397086	<1	0.120034	<1	0.262739	<1	80	11.8	136	14.6	393.3	300-830	58.1	507	300-830	54.2	0.203407	<1
1	51	Homo/bisexuel	A	324	Kivexa + Sustiva	2N+1NN	25900	4.41	10-30K	324	200-350	19.7	820	300-830	49.9	484	350-500	28.5	717	300-830	42.2	709.4	>500	35.1	735	300-830	36.4	0	2.98152	18.5574	2.62295	0.395122	<1	0.675035	<1	0.96517	<1	461	31.4	699	31.6	552	300-830	37.6	803.3	300-830	36.3	0.835145	<1
1	46	Homo/bisexuel	A	183	Kivexa + Norvir + Telzir	2N+1IPb	1470000	6.17	>30K	183	<200	9.3	1546	>=830	78.8	431	350-500	28.9	647	300-830	43.4	537	>500	31	683	300-830	39.5	0	0.0684463	21.1803	5.57377	0.11837	<1	0.666151	<1	0.786237	<1	470	32.9	350	34.4	507	300-830	35.4	352	300-830	34.6	0.927022	<1
1	33	Homo/bisexuel	A	300	Kivexa + Sustiva	2N+1NN	4074	3.61	1K-10K	300	200-350	30.4	406	300-830	41.2	337	200-350	29.5	463	300-830	40.6	402	350-500	34.7	343	300-830	29.7	0	2.4011	16.3279	0.852459	0.738916	<1	0.727862	<1	1.17201	>=1	488	34.1	419	29.6	484	300-830	33.8	471	300-830	33.2	1.00826	1
1	52	Toxicomane IV	A	102	Kivexa + Norvir + Reyataz	2N+1IPb	81800	4.91	>30K	114	<200	8.5	931	>=830	69.3	143	<200	11.2	836	>=830	65.2	163	<200	17.4	505	300-830	53.8	0	0.186174	23.2131	2.4918	0.122449	<1	0.171053	<1	0.322772	<1	126	14.9	189	16.2	495	300-830	58.7	680	300-830	58.5	0.254545	<1
1	40	Hétérosexuel	A	165.9	Kivexa + Sustiva	2N+1NN	624000	5.8	>30K	165.9	<200	19	367	300-830	42	219.4	200-350	20.6	420.7	300-830	39.5	330.2	200-350	27.7	381	300-830	32	0	0.1013	53.7049	6.42623	0.452044	<1	0.521512	<1	0.866667	<1			256.2	26.2				309	300-830	31.6
1	41	Homo/bisexuel	A	71.7	Sustiva + Truvada	2N+1NN	472000	5.67	>30K	71.7	<200	10.1	479	300-830	67.5	213.1	200-350	18	666	300-830	56.3	284	200-350	29.1	365	300-830	37.4	0	0.0383299	42.2295	5.5082	0.149687	<1	0.31997	<1	0.778082	<1			263	27.6				404	300-830	42.3
1	39	Hétérosexuel	C	23.8	Combivir + Kalétra	2N+1IPb	16596	4.22	10-30K	23.8	<200	4.4	243.5	<300	45	80	<200	6.6	635	300-830	52	184	<200	13.2	738	300-830	52.8	1	0.00273785	15.2787	0.918033	0.0977413	<1	0.125984	<1	0.249322	<1	66	9.7	108	13.8	318	300-830	47.2	421	300-830	53.8	0.207547	<1
1	36	Inconnu	C	505	Combivir + Viread	3N	28800	4.46	10-30K	521.3	>500	28.5	899	>=830	49.2	649.6	>500	3.4	925	>=830	4.8	505	>500	34.4	686	300-830	46.7	1	0.517454	50.918	1.83607	0.579867	<1	0.70227	<1	0.736152	<1	736.4	35.2	825.4	36.2	997.9	>=830	47.7	1074	>=830	47.1	0.73795	<1
1	44	Homo/bisexuel	A	259	Truvada + Viramune	2N+1NN	55600	4.75	>30K	324.6	200-350	21.7	758	300-830	50.7	395	350-500	26.1	654	300-830	43.2	439	350-500	28.4	615	300-830	39.8	0	4.90349	22.5574	3.77049	0.428232	<1	0.603976	<1	0.713821	<1	514	29.2	429	27.9	646	300-830	36.7	595	300-830	38.7	0.795666	<1
1	51	Inconnu	A	339.5	Sustiva + Truvada	2N+1NN	501000	5.7	>30K	339.5	200-350	20.6	1036	>=830	62.9	526.1	>500	21	1578	>=830	63	578.6	>500	26.3	1301	>=830	59.1	0	5.44011	37.7377	5.08197	0.327703	<1	0.333397	<1	0.444735	<1			670.7	33.3				1030	>=830	51.1
1	38	Homo/bisexuel	B	355	Isentress + Truvada	2N+1II	36900	4.57	>30K	390	350-500	16.4	1427	>=830	59.9	526	>500	24.5	1130	>=830	52.6	541	>500	32.9	718	300-830	43.7	0	1.19644	16.0656	0.819672	0.273301	<1	0.465487	<1	0.753482	<1	543	27.1			928	>=830	46.4				0.585129	<1
1	48	Homo/bisexuel	A	265	Kalétra + Truvada	2N+1IPb	76800	4.89	>30K	276	200-350	11	1806	>=830	72	281.7	200-350	14.4	1292	>=830	66.1	333	200-350	23	847	>=830	58.3	0	0.0793977	42.2295	1.86885	0.152824	<1	0.218034	<1	0.393152	<1	330	23.1	364	22.3	865	>=830	60.6	976	>=830	59.6	0.381503	<1
1	44	Homo/bisexuel	A	327	Kivexa + Sustiva	2N+1NN	146000	5.16	>30K	327	200-350	29.1	395	300-830	35.1	740	>500	30	581	300-830	23.6	663	>500	36.1	425	300-830	23.1	0	1.28405	25.9016	4.09836	0.827848	<1	1.27367	>=1	1.56	>=1	617	34.1	621	33.8	420	300-830	23.2	382	300-830	20.8	1.46905	>=1
1	60	Hétérosexuel	C	16	Kivexa + Sustiva	2N+1NN	758578	5.88	>30K	16	<200	1.4	856.1	>=830	75.1	112	<200	6	1203	>=830	63.8	150	<200	8.6	1020	>=830	58.1	1	0.0164271	35.377	4.32787	0.0186894	<1	0.0931006	<1	0.147059	<1	137	7.4	150	8.3	1110	>=830	59.7	1079	>=830	59.6	0.123423	<1
1	46	Inconnu	B	233	Kalétra + Kivexa	2N+1IPb	113000	5.05	>30K	233	200-350	23.4	477	300-830	47.9	475	350-500	36.7	400	300-830	30.9	585	>500	43.8	300	300-830	22.4	0	2.48871	24.3607	4.29508	0.48847	<1	1.1875	>=1	1.95	>=1	518	32.2	550	38.6	454	300-830	28.3	400	300-830	28.1	1.14097	>=1
2	43	Inconnu	C	11.2	Combivir + Sustiva	2N+1NN	750000	5.88	>30K	11.2	<200	4.3	141.2	<300	54.3	429.2	350-500	27.8	819.9	300-830	53.1	617.5	>500	31	1042	>=830	52.3	1	0.073922	52.0328	15.4426	0.0793201	<1	0.523478	<1	0.59261	<1	802.8	32.5	588.4	33	1160	>=830	47	919	>=830	51.5	0.692069	<1
1	36	Homo/bisexuel	B	201.3	Kivexa + Sustiva	2N+1NN	87500	4.94	>30K	201.3	200-350	15.8	862	>=830	67.7	310.4	200-350	18.3	1080.4	>=830	63.7	419	350-500	23.3	901	>=830	50.1	0	0.188912	31.8689	2.7541	0.233527	<1	0.287301	<1	0.465039	<1	412.2	22.9	517.7	21.5	998	>=830	55.4	1251	>=830	52	0.413026	<1
1	26	Homo/bisexuel	A	244.4	Kalétra + Truvada	2N+1IPb	123027	5.09	>30K	394.9	350-500	25.3	680	300-830	43.6	604	>500	31.2	682	300-830	35.3							0	0.66256	40.2295	10.0984	0.580735	<1	0.88563	<1			670	32	538	33.8	740	300-830	35.3	561	300-830	35.3	0.905405	<1
1	36	Homo/bisexuel	A	262	Kivexa + Sustiva	2N+1NN	32800	4.52	>30K	338	200-350	21.5	795	300-830	50.6	403	350-500	30	475	300-830	35.4	693	>500	30.5	734	300-830	32.4	0	0.536619	16.1639	3.7377	0.425157	<1	0.848421	<1	0.944142	<1	511	24.2	716	29.6	691	300-830	32.8	802	300-830	33.1	0.739508	<1
1	39	Homo/bisexuel	A	267	Kivexa + Norvir + Telzir	2N+1IPb	187000	5.27	>30K	286.2	200-350	18.3	1017	>=830	65	484	350-500	23.9	1101	>=830	54.4	612	>500	32.1	867	>=830	45.4	0	0.958248	16.0656	3.96721	0.281416	<1	0.4396	<1	0.705882	<1	539	31.7	451	35.5	782.8	300-830	46.1	585.5	300-830	46.1	0.688554	<1
1	53	Toxicomane IV	A	44.6	Kalétra + Truvada	2N+1IPb	302000	5.48	>30K	44.6	<200	2	1676	>=830	75.1	92	<200	6.5	828	300-830	58.4	202	200-350	12.5	720	300-830	44.6	0	22.705	22.459	5.83607	0.026611	<1	0.111111	<1	0.280556	<1	187	11.2	196	10.2	764	300-830	46	937	>=830	48.8	0.244764	<1
1	55	Homo/bisexuel	A	331.9	Kivexa + Sustiva	2N+1NN	520000	5.72	>30K	426	350-500	14.3	1934	>=830	64.9	599	>500	22.2	1393	>=830	51.6	484	350-500	30.9	618	300-830	39.5	0	4.94456	31.5082	4.81967	0.220269	<1	0.430007	<1	0.783172	<1			535	29.9				775	300-830	43.3
1	33	Homo/bisexuel	A	226.3	Sustiva + Truvada	2N+1NN	47900	4.68	>30K	370.5	350-500	15	712.3	300-830	42.3	465.3	350-500	26.2	589	300-830	33.2	552	>500	28.5	548	300-830	28.4	0	1.08693	34.2951	4	0.520146	<1	0.789983	<1	1.0073	1	603	29.4	644	31.2	666	300-830	32.5	564	300-830	27.4	0.905405	<1
1	35	Homo/bisexuel	A	347.3	Kivexa + Sustiva	2N+1NN	7450	3.87	1K-10K	371.1	350-500	13.6	1852	>=830	67.9	499.4	350-500	16.1	1771	>=830	57.1	493	350-500	19.8	1310	>=830	52.7	0	3.40315	33.6066	4.19672	0.200378	<1	0.281988	<1	0.376336	<1			505	19.8				1381	>=830	54.2
1	39	Homo/bisexuel	A	178	Sustiva + Truvada	2N+1NN	177828	5.25	>30K	281.7	200-350	18	751	300-830	48	569	>500	27.4	925	>=830	44.6	600	>500	31.3	873	>=830	45.6	0	0.33128	17.9344	3.83607	0.3751	<1	0.615135	<1	0.687285	<1	502	31.3	640	24.6	693	300-830	43.2	1407	>=830	54.1	0.724387	<1
1	61	Homo/bisexuel	A	195.7	Sustiva + Truvada	2N+1NN	151000	5.18	>30K	195.7	<200	10.9	1285.2	>=830	71.6	359.7	350-500	17.6	1363.3	>=830	66.7	525	>500	23.2	1257	>=830	55.6	0	4.87337	43.9672	4.42623	0.152272	<1	0.263845	<1	0.417661	<1	553.1	22	387	22.2	1442	>=830	57.4	986.6	>=830	56.7	0.383564	<1
1	27	Homo/bisexuel	A	246	Invirase + Norvir + Truvada	2N+1IPb	64200	4.81	>30K	246	200-350	13.2	1256.4	>=830	72	449.6	350-500	26.7	892	>=830	53	803	>500	34.7	846	>=830	36.5	0	0.435318	44.0984	5.37705	0.195798	<1	0.504036	<1	0.949173	<1	539	36.8	791	30.3	566	300-830	38.6	966	>=830	37	0.952297	<1
1	33	Homo/bisexuel	A	332	Sustiva + Truvada	2N+1NN	750000	5.88	>30K	332	200-350	21	837.4	>=830	53	650	>500	34	726.9	300-830	38	461	350-500	41.1	340	300-830	30.3	0	0.569473	50.5246	18.2951	0.396465	<1	0.894208	<1	1.35588	>=1	816.9	40.2	751	36.7	721.4	300-830	35.5	652	300-830	31.9	1.13238	>=1
1	25	Homo/bisexuel	A	243.8	Norvir + Telzir + Truvada	2N+1IPb	163000	5.21	>30K	263.1	200-350	20.3	843	>=830	65	452	350-500	31.6	510	300-830	35.6	473	350-500	38.2	370	300-830	29.9	0	0.533881	27.9016	3.70492	0.3121	<1	0.886275	<1	1.27838	>=1	401	30.7	435	33.2	457	300-830	35	405	300-830	30.8	0.877462	<1
1	46	Toxicomane IV	A	177	Kalétra + Truvada	2N+1IPb	7010	3.85	1K-10K	177	<200	12	1073	>=830	71	473	350-500	14	2488	>=830	74							0	21.0897	40.2295	0.983607	0.164958	<1	0.190113	<1					430	16				1856	>=830	69
1	66	Homo/bisexuel	A	205	Emtriva + Viramune + Viread	2N+1NN	45500	4.66	>30K	205	200-350	20	590	300-830	58	301	200-350	30	502	300-830	51	586	>500	36	739	300-830	45	0	8.36961	19.6066	2.03279	0.347458	<1	0.599602	<1	0.792963	<1	541	29	511	35	911	>=830	49	617	300-830	43	0.593853	<1
1	58	Inconnu	A	237	Kivexa + Viread	3N	2250	3.35	1K-10K	237	200-350	17	942	>=830	68	516	>500	17	1964	>=830	63	469	350-500	21	1383	>=830	62	0	17.3498	25.9344	1.44262	0.251592	<1	0.262729	<1	0.339118	<1	587	20	568	20	1917	>=830	64	1775	>=830	63	0.306208	<1
2	39	Hétérosexuel	A	91	Epivir + Viread + Ziagen	3N	14100	4.15	10-30K	91	<200	14	279	<300	43	110	<200	15	283	<300	37	173	<200	27	206	<300	32	0	7.64956	20.5574	2.52459	0.326165	<1	0.388693	<1	0.839806	<1	146	21	177	29	228	<300	33	169	<300	28	0.640351	<1
1	41	Homo/bisexuel	A	288	Trizivir	3N	15500	4.19	10-30K	288	200-350	17	1040	>=830	62	341	200-350	22	828	300-830	54	572	>500		1155	>=830	50	0	1.41273	77.4098	1.37705	0.276923	<1	0.411836	<1	0.495238	<1			562	20
1	52	Homo/bisexuel	A	304	Norvir + Reyataz + Truvada	2N+1IPb	1662284	6.22	>30K	304	200-350	18	731	300-830	43	549	>500	24	1078	>=830	47							0	4.51198	37.9016	6.16393	0.415869	<1	0.509276	<1			641	25	653	30	1134	>=830	45	993	>=830	45	0.565256	<1
2	40	Inconnu	B	219	Epivir + Viramune + Viread	2N+1NN	9470	3.98	1K-10K	219	200-350	18	653	300-830	54	267	200-350	18	760	300-830	50	835	>500	27	1211	>=830	39	0	4.04381	27.082	0.885246	0.335375	<1	0.351316	<1	0.689513	<1	505	24	792	24	956	>=830	46	1472	>=830	44	0.528243	<1
1	61	Hétérosexuel	C	319	Trizivir	3N	174000	5.24	>30K	393	350-500	35	367	300-830	33	611	>500	36	574	300-830	34	652	>500	42	597	300-830	38	1	1.95483	38.1311	1.44262	1.07084	>=1	1.06446	>=1	1.09213	>=1	712	38	749	37	760	300-830	41	852	>=830	42	0.936842	<1
1	49	Homo/bisexuel	C	60	Combivir + Crixivan + Norvir	2N+1IPb	750000	5.88	>30K	60	<200	11	157	<300	30	181	<200	12	723	300-830	49	494	350-500	29	571	300-830	34	1	0.0574949	25.7705	2.7541	0.382166	<1	0.250346	<1	0.865149	<1	269	22	372	25	447	300-830	36	524	300-830	35	0.60179	<1
2	34	Hétérosexuel	A	247	Combivir + Crixivan + Norvir	2N+1IPb	17400	4.24	10-30K	285	200-350	29	353	300-830	37	352	350-500	36	325	300-830	33	485	350-500	39	317	300-830	26	0	0.0684463	19.1803	1.01639	0.807365	<1	1.08308	>=1	1.52997	>=1	379	39	454	38	276	<300	28	311	300-830	26	1.37319	>=1
2	38	Hétérosexuel	B	215	Epivir + Videx + Viramune	2N+1NN	85400	4.93	>30K	218	200-350	15	856	>=830	57	298	200-350	27	568	300-830	51	358	350-500	34	318	300-830	30	0	0.221766	85.5738	1.60656	0.254673	<1	0.524648	<1	1.12579	>=1	242	27	304	34	366	300-830	40	324	300-830	36	0.661202	<1
2	36	Hétérosexuel	A	168	Epivir + Kalétra + Videx	2N+1IPb	136000	5.13	>30K	168	<200	16	571	300-830	56	274	200-350	22	673	300-830	54	460	350-500	26	801	300-830	45	0	0.0958248	36.9508	4.32787	0.294221	<1	0.407132	<1	0.574282	<1	372	28	393	31	616	300-830	46	569	300-830	44	0.603896	<1
1	31	Hétérosexuel	A	281	Epivir + Sustiva + Viread	2N+1NN	21900	4.34	10-30K	299	200-350	10	1534	>=830	51	318	200-350	10	1321	>=830	42	288	200-350	18	437	300-830	27	0	0.167009	29.377	1.57377	0.194915	<1	0.240727	<1	0.659039	<1	316	17			617	300-830	33				0.512156	<1
2	30	Hétérosexuel	A	227	Combivir + Crixivan + Norvir	2N+1IPb	8030	3.9	1K-10K	227	200-350	22	547	300-830	52	252	200-350	25	520	300-830	51							0	0	26.5902	0.754098	0.414991	<1	0.484615	<1			436	25	487	26	874	>=830	51	900	>=830	49	0.498856	<1
2	33	Hétérosexuel	C	33	Epivir + Kalétra + Zerit	2N+1IPb	274000	5.44	>30K	33	<200	4	541	300-830	70	155	<200	10	984	>=830	66	269	200-350	14	1284	>=830	65	1	0.172485	22.1311	4.88525	0.0609982	<1	0.15752	<1	0.209502	<1	147	13			713	300-830	65				0.206171	<1
2	33	Hétérosexuel	C	9	Epivir + Retrovir + Ziagen	3N	750000	5.88	>30K	27	<200	4	418	300-830	62	137	<200	12	795	300-830	69	397	350-500	18	1555	>=830	69	1	0.136893	28.2623	4.39344	0.0645933	<1	0.172327	<1	0.255305	<1	233	12	287	17	1434	>=830	72	1063	>=830	63	0.162483	<1
2	32	Hétérosexuel	A	222	Kalétra	1IPb	5330	3.73	1K-10K	222	200-350	15	847	>=830	56	265	200-350	17	827	300-830	53							0	0.224504	66.8852	0.95082	0.262102	<1	0.320435	<1			303	23	351	30	561	300-830	40	394	300-830	34	0.540107	<1
1	37	Inconnu	A	258	Combivir + Kalétra	2N+1IPb	299000	5.48	>30K	258	200-350	8	2387	>=830	74	454	350-500	17	1557	>=830	57	442	350-500	17	1607	>=830	62	0	0.0383299	40.7541	4.85246	0.108085	<1	0.291586	<1	0.275047	<1	648	20	583	20	1738	>=830	54	1685	>=830	58	0.372842	<1
1	62	Inconnu	A	382	Combivir + Crixivan + Norvir	2N+1IPb	49200	4.69	>30K	382	350-500	15	1402	>=830	55	627	>500	19	1907	>=830	58	620	>500	21	1764	>=830	61	0	5.71937	62.3934	4.29508	0.272468	<1	0.328789	<1	0.351474	<1	531	21			1445	>=830	58				0.367474	<1
1	40	Inconnu	C	243	Trizivir	3N	30600	4.49	>30K	281	200-350	21	680	300-830	51	357	350-500	29	574	300-830	46	571	>500					1	1.31143	45.2787	5.18033	0.413235	<1	0.621951	<1			516	33			670	300-830	43				0.770149	<1
1	60	Homo/bisexuel	B	153	Epivir + Reyataz + Videx	2N+1IP	550000	5.74	>30K	319	200-350	20	759	300-830	48	479	350-500	35	436	300-830	32	305	200-350	33	227	<300	24	0	0.161533	21.5738	2.98361	0.42029	<1	1.09862	>=1	1.34361	>=1			295	34				200	<300	23
1	41	Homo/bisexuel	A	458	Norvir + Telzir + Truvada	2N+1IPb	30400	4.48	>30K	740	>500	25	1800	>=830	61	690	>500	25	1696	>=830	62	1037	>500	37	1365	>=830	49	0	1.65914	44.8525	1.83607	0.411111	<1	0.40684	<1	0.759707	<1	1049	36	978	39	1377	>=830	48	1048	>=830	42	0.761801	<1
2	44	Hétérosexuel	A	208	Combivir + Crixivan + Norvir	2N+1IPb	11400	4.06	10-30K	208	200-350	31	316	300-830	47	402	350-500	30	660	300-830	49	385	350-500	41	403	300-830	43	0	0.243669	58.623	1.21311	0.658228	<1	0.609091	<1	0.955335	<1	398	43	595	36	404	300-830	43	713	300-830	44	0.985149	<1
1	72	Inconnu	C	77	Combivir + Reyataz	2N+1IP	474000	5.68	>30K	77	<200	14	295	<300	55	173	<200	33	190	<300	36	354	350-500	34	362	300-830	35	1	6.77618	17.2787	3.08197	0.261017	<1	0.910526	<1	0.977901	<1	237	39			196	<300	32				1.20918	>=1
1	35	Homo/bisexuel	B	140	Epivir + Norvir + Telzir + Viread	2N+1IPb	163000	5.21	>30K	375	350-500	16	1429	>=830	63	456	350-500	20	1296	>=830	58	524	>500	25	1162	>=830	55	0	11.2526	32.8852	5.67213	0.262421	<1	0.351852	<1	0.450947	<1	571	23	367	22	1498	>=830	60	975	>=830	57	0.381175	<1
1	36	Homo/bisexuel	A	279	Combivir + Crixivan + Norvir	2N+1IPb	108000	5.03	>30K	279	200-350	14	1139	>=830	58	556	>500	23	1352	>=830	55	564	>500	24	1157	>=830	49	0	0.0383299	27.3115	6.29508	0.244952	<1	0.411243	<1	0.487468	<1			773	26				1497	>=830	51
2	34	Hétérosexuel	A	184	Epivir + Norvir + Reyataz + Viread	2N+1IPb	80200	4.9	>30K	184	<200	15	665	300-830	55	252	200-350	19	885	>=830	67	298	200-350	30	523	300-830	52	0	0.766598	14.1639	1.21311	0.276692	<1	0.284746	<1	0.56979	<1			377	28				719	300-830	54
2	34	Hétérosexuel	A	107	Combivir + Crixivan + Norvir	2N+1IPb	18200	4.26	10-30K	107	<200	8	863	>=830	68	118	<200	11	712	300-830	66	247	200-350	12	1245	>=830	58	0	0.0903491	57.7049	0.918033	0.123986	<1	0.16573	<1	0.198394	<1	210	10	200	11	1372	>=830	68	1129	>=830	63	0.153061	<1
1	51	Hétérosexuel	A	247	Kivexa + Norvir + Reyataz	2N+1IPb	10073	4	10-30K	247	200-350	21	418	300-830	36	418	350-500	29	541	300-830	37	436	350-500	36	355	300-830	30	0	0.0711841	27.8033	3.80328	0.590909	<1	0.772643	<1	1.22817	>=1	481	33	475	38	480	300-830	33	384	300-830	31	1.00208	1
1	39	Homo/bisexuel	A	201	Combivir + Kalétra	2N+1IPb	384000	5.58	>30K	201	200-350	23	371	300-830	42	419	350-500	26	854	>=830	53	714	>500	32	1092	>=830	49	0	0.0711841	57.0164	1.37705	0.541779	<1	0.490632	<1	0.653846	<1	535	27	498	32	956	>=830	48	756	300-830	49	0.559623	<1
2	77	Inconnu	C	33	Combivir + Norvir + Telzir	2N+1IPb	280000	5.45	>30K	33	<200	4	472	300-830	60	107	<200	7	930	>=830	63	112	<200	8	780	300-830	54	1	0.131417	44.9836	4.03279	0.0699153	<1	0.115054	<1	0.14359	<1	101	6	119	7	983	>=830	62	952	>=830	58	0.102747	<1
1	37	Homo/bisexuel	A	234	Kivexa + Norvir + Reyataz	2N+1IPb	326000	5.51	>30K	234	200-350	20	564	300-830	49	318	200-350	26	440	300-830	36							0	0.0355921	17.8689	2.09836	0.414894	<1	0.722727	<1			363	29	506	33	462	300-830	37	528	300-830	34	0.785714	<1
1	62	Homo/bisexuel	B	49	Combivir + Norvir + Telzir	2N+1IPb	750000	5.88	>30K	49	<200	7	418	300-830	57	125	<200	8	917	>=830	59	182	<200	7	1464	>=830	52	0	0.1013	15.7377	2.16393	0.117225	<1	0.136314	<1	0.124317	<1			164	6				1377	>=830	50
1	38	Hétérosexuel	A	246	Sustiva + Truvada	2N+1NN	125000	5.1	>30K	250	200-350	13	1283	>=830	69	285	200-350	16	1151	>=830	66	450	350-500	23	1105	>=830	57	0	0.161533	45.1803	0.918033	0.194856	<1	0.247611	<1	0.40724	<1	466	21	382	24	1348	>=830	61	901	>=830	57	0.345697	<1
1	46	Homo/bisexuel	A	207	Reyataz + Truvada	2N+1IP	82700	4.92	>30K	207	200-350	11	1496	>=830	79	283	200-350	15	1261	>=830	68	568	>500	24	1318	>=830	56	0	0.807666	50.4262	3.86885	0.138369	<1	0.224425	<1	0.430956	<1			511	23				1299	>=830	59
2	51	Hétérosexuel	B	91	Kivexa + Norvir + Telzir	2N+1IPb	102000	5.01	>30K	91	<200	8	375	300-830	33	195	<200	11	544	300-830	32	262	200-350	21	420	300-830	34	0	1.48118	63.6393	2.85246	0.242667	<1	0.358456	<1	0.62381	<1	205	18			409	300-830	36				0.501222	<1
2	46	Hétérosexuel	A	53	Kivexa + Sustiva	2N+1NN	183000	5.26	>30K	53	<200	4	931	>=830	73	211	200-350	13	869	>=830	53	420	350-500	16	1081	>=830	40	0	0.0684463	53.4754	6.68852	0.056928	<1	0.242808	<1	0.388529	<1	367	14	333	14	1130	>=830	45	902	>=830	39	0.324779	<1
1	35	Inconnu	A	13	Kalétra + Truvada	2N+1IPb	187000	5.27	>30K	13	<200	1	801	300-830	66	77	<200	5	963	>=830	63	224	200-350	8	1356	>=830	51	0	0.0903491	45.1803	0.918033	0.0162297	<1	0.0799585	<1	0.165192	<1	169	7	191	7	1138	>=830	50	1321	>=830	51	0.148506	<1
2	34	Hétérosexuel	A	168	Norvir + Telzir + Truvada	2N+1IPb	127113	5.1	>30K	168	<200	20	337	300-830	41	306	200-350	27	451	300-830	40	378	350-500	34	374	300-830	33	0	0.339493	24.6557	2.52459	0.498516	<1	0.678492	<1	1.0107	1	378	31	353	31	433	300-830	35	389	300-830	34	0.872979	<1
1	56	Homo/bisexuel	A	213	Sustiva + Truvada	2N+1NN	112657	5.05	>30K	213	200-350	9	1726	>=830	73	376	350-500	15	1681	>=830	67	470	350-500	16	1882	>=830	64	0	0.219028	27.5082	4.62295	0.123407	<1	0.223676	<1	0.249734	<1	419	14			2005	>=830	67				0.208978	<1
2	39	Hétérosexuel	A	132	Kivexa + Norvir + Telzir	2N+1IPb	6000	3.78	1K-10K	251	200-350	11	1191	>=830	53	262	200-350	15	878	>=830	51	553	>500	26	801	300-830	37	0	0.0711841	31.6393	3.77049	0.210747	<1	0.298405	<1	0.690387	<1	393	22	355	25	686	300-830	38	522	300-830	37	0.572886	<1
1	41	Homo/bisexuel	C	51	Kalétra + Truvada	2N+1IPb	54002	4.73	>30K	51	<200	5	798	300-830	70	117	<200	10	773	300-830	63	376	350-500	19	1006	>=830	51	1	0.00821355	32.8197	3.34426	0.0639098	<1	0.151358	<1	0.373757	<1	248	15	283	17	929	>=830	57	916	>=830	55	0.266954	<1
1	27	Homo/bisexuel	A	294	Sustiva + Truvada	2N+1NN	124212	5.09	>30K	294	200-350	18	981	>=830	61	479	350-500	23	1170	>=830	57	507	>500	33	656	300-830	43	0	0.511978	20.3607	2.88525	0.299694	<1	0.409402	<1	0.772866	<1	716	31	507	33	1129	>=830	49	707	300-830	47	0.63419	<1
1	31	Homo/bisexuel	A	252	Isentress + Truvada	2N+1II	34300	4.54	>30K	252	200-350	24.6	520	300-830	50.8	366	350-500	20.8	884	>=830	50.3	394	350-500	19.9	852	>=830	43.1	0	1.81793	15.4754	0.918033	0.484615	<1	0.414027	<1	0.462441	<1	521	19.7	391	22.9	1244	>=830	47.2				0.41881	<1
1	66	Inconnu	A	326	Kivexa + Sustiva	2N+1NN	4424	3.65	1K-10K	342	200-350	18	1240	>=830	64	334	200-350	26	723	300-830	57	549	>500	27	1094	>=830	54	0	0.851472	21.4426	1.44262	0.275806	<1	0.461964	<1	0.501828	<1	385	27			785	300-830	56				0.490446	<1
1	46	Inconnu	A	136	Kivexa + Sustiva	2N+1NN	275000	5.44	>30K	136	<200	15	445	300-830	50	373	350-500	18	843	>=830	41	395	350-500	22	796	300-830	44	0	0.128679	42.918	5.27869	0.305618	<1	0.442467	<1	0.496231	<1			379	23				619	300-830	38
1	46	Homo/bisexuel	A	171	Norvir + Telzir + Truvada	2N+1IPb	29040	4.46	10-30K	197	<200	23	428	300-830	51	319	200-350	30	513	300-830	48	348	200-350	27	660	300-830	50	0	1.11704	33.541	2.68852	0.46028	<1	0.621832	<1	0.527273	<1	306	28	391	32	510	300-830	47	558	300-830	45	0.6	<1
1	40	Homo/bisexuel	A	30	Norvir + Telzir + Truvada	2N+1IPb	348855	5.54	>30K	240	200-350	16	856	>=830	58	365	350-500	26	699	300-830	49	306	200-350	29	473	300-830	44	0	1.11704	33.541	5.44262	0.280374	<1	0.522175	<1	0.646934	<1	315	27	319	30	547	300-830	47	467	300-830	43	0.575868	<1
1	39	Hétérosexuel	B	222	Kivexa + Sustiva	2N+1NN	25003	4.4	10-30K	222	200-350	18	651	300-830	52	323	200-350	20	591	300-830	36							0	0.073922	31.6721	3.37705	0.341014	<1	0.546531	<1			393	27	403	28	462	300-830	32	463	300-830	32	0.850649	<1
1	60	Toxicomane IV	A	182	Kalétra + Truvada	2N+1IPb	190712	5.28	>30K	182	<200	19	532	300-830	56	366	350-500	27	579	300-830	42	558	>500	31	775	300-830	42	0	22.4394	40.1639	7.01639	0.342105	<1	0.632124	<1	0.72	<1	523	25			908	>=830	43				0.575991	<1
1	51	Homo/bisexuel	C	199	Norvir + Telzir + Truvada	2N+1IPb	56800	4.75	>30K	199	<200	17	697	300-830	61	465	350-500	27	987	>=830	57							1	0.276523	16.7213	1.04918	0.285509	<1	0.471125	<1					743	36				785	300-830	38
1	39	Homo/bisexuel	A	202	Kivexa + Norvir + Telzir	2N+1IPb	59800	4.78	>30K	202	200-350	21	523	300-830	56	334	200-350	29	516	300-830	45	567	>500	37	708	300-830	46	0	0.0355921	48	0.819672	0.386233	<1	0.647287	<1	0.800847	<1	476	30			818	300-830	52				0.581907	<1
1	52	Homo/bisexuel	A	853	Norvir + Prezista + Truvada	2N+1IPb	1950	3.29	1K-10K	853	>500	58	309	300-830	21	1527	>500	52	714	300-830	24	1540	>500	53	697	300-830	24	0	0.00273785	19.7705	5.44262	2.76052	>=1	2.13866	>=1	2.20947	>=1			1700	56				601	300-830	20
2	73	Hétérosexuel	A	251.2	Kalétra + Kivexa	2N+1IPb	24700	4.39	10-30K	272.6	200-350	23.1	1039	>=830	88.1	580.3	>500	31.2	1761	>=830	94.7	450.9	350-500	22.2	920	>=830	45.3	0	13.9329	25.9344	2.95082	0.262368	<1	0.329529	<1	0.490109	<1	544	27.3	588.1	19	1216	>=830	61.1	1432	>=830	46.3	0.447368	<1
1	40	Hétérosexuel	C	29	Trizivir	3N	21000	4.32	10-30K	35.5	<200	3.2	847	>=830	76.3	51.9	<200	3	1003.4	>=830	58	108.3	<200	9.1	722	300-830	60.7	1	12.5229	67.1148	2.98361	0.0419126	<1	0.0517241	<1	0.15	<1	86.4	6	105.4	8.3	898	>=830	62.4	777	300-830	61.2	0.0962138	<1
2	52	Hétérosexuel	A	202	Epivir + Sustiva + Viread	2N+1NN	619400	5.79	>30K	256	200-350		1771	>=830		565.8	>500	24.6				963.6	>500	44	978	>=830	44.7	0	12.5339	35.6066	9.08197	0.144551	<1			0.985276	<1	832.1	31.4	666.7	33.5	1173	>=830	44.3	1006	>=830	50.6	0.709378	<1
1	36	Homo/bisexuel	C	27	Kalétra + Viread + Ziagen	2N+1IPb	20600	4.31	10-30K	27	<200		811	300-830		113.6	<200	8	1000	>=830	70.4	256	200-350	16.8	813.2	300-830	53.5	1	7.56194	65.4754	3.18033	0.0332922	<1	0.1136	<1	0.314806	<1	244.7	16.1	236.2	12.3	925	>=830	60.9	1187	>=830	61.8	0.264541	<1
1	33	Hétérosexuel	B	131.9	Kivexa + Norvir + Reyataz	2N+1IPb	368000	5.57	>30K	157	<200	13	1607	>=830	132.8	287.4	200-350	17.4	713	300-830	43.2	443.2	350-500	25.4	668.3	300-830	38.3	0	9.14168	31.2131	17.7049	0.0976976	<1	0.403086	<1	0.663175	<1			443.6	21.4				828	300-830	39.9
1	53	Hétérosexuel	A	307.2	Norvir + Reyataz + Truvada	2N+1IPb	48400	4.68	>30K	323.6	200-350	24.7	561	300-830	42.8	465.4	350-500	27.7	640	300-830	38.1	327.8	200-350	59.6	282	<300	56.4	0	7.64408	45.9344	2	0.576827	<1	0.727187	<1	1.16241	>=1	315.2	57.3	369.9	69.8	261	<300	47.5	302	300-830	57	1.20766	>=1
2	30	Hétérosexuel	A	122	Trizivir	3N	26512	4.42	10-30K	122	<200		610	300-830		185	<200		682	300-830		397.5	350-500	28.6	853	>=830	61.4	0	6.4668	20.3607	3.21311	0.2	<1	0.271261	<1	0.466002	<1	228.9	21.8	310	22.3	611	300-830	58.2	788	300-830	56.7	0.374632	<1
1	45	Homo/bisexuel	C	0.8	Epivir + Norvir + Reyataz + Viread	2N+1IPb	1330000	6.12	>30K	3.2	<200	0.6	303	300-830	56.1	112.2	<200	6.6	1684	>=830	99.1	455	350-500	17.3	1438	>=830	54.7	1	14.3409	17.0164	1.04918	0.0105611	<1	0.0666271	<1	0.316412	<1	316.6	18.3	392.2	18.5	1082	>=830	62.5	1447	>=830	68.3	0.292606	<1
1	54	Hétérosexuel	B	42	Trizivir	3N	11800	4.07	10-30K	98	<200		192	<300		130	<200		280	<300								0	3.23888	86.3934	1.18033	0.510417	<1	0.464286	<1			171		243		397	300-830		489	300-830		0.43073	<1
1	57	Hétérosexuel	C	167	Trizivir	3N	101200	5.01	>30K	190	<200		668	300-830		181	<200		280	<300		296	200-350		310	300-830		1	3.22793	19.7049	2.85246	0.284431	<1	0.646429	<1	0.954839	<1	202		232.2	43	228	<300		259	<300	48	0.885965	<1
2	41	Hétérosexuel	A	171	Combivir + Kalétra	2N+1IPb	234900	5.37	>30K	171	<200		897	>=830		412	350-500		1356	>=830		496.8	350-500	24	1179.9	>=830	57	0	3.28816	46.6557	7.11475	0.190635	<1	0.303835	<1	0.421053	<1			491	25.8				1605.5	>=830	84.5
2	45	Hétérosexuel	B	147.2	Emtriva + Norvir + Telzir + Viread	2N+1IPb	181000	5.26	>30K	147.2	<200	9.2	703	300-830	43.9	316.7	200-350	20.7	965	>=830	63.1	399.3	350-500	24.2	556	300-830	33.7	0	4.64339	16.7541	3.04918	0.209388	<1	0.328187	<1	0.718165	<1	437.3	26.5	568.7	24.2	584	300-830	35.4	1117	>=830	47.5	0.748801	<1
1	44	Homo/bisexuel	C	190.3	Epivir + Sustiva + Viread	2N+1NN	263043	5.42	>30K	338	200-350		1020	>=830		418.1	350-500	37	457	300-830	40.4	795.2	>500	49.7	683	300-830	42.7	1	3.2115	32.0984	9.67213	0.331373	<1	0.91488	<1	1.16428	>=1	696.4	41.7	693.5	47.5	753	300-830	45.1	645	300-830	44.2	0.924834	<1
2	60	Hétérosexuel	A	264	Kalétra + Kivexa	2N+1IPb	63600	4.8	>30K	264	200-350	18.7	1590	>=830	112.8	539.3	>500	30.3	2188	>=830	122.9	678.4	>500	25.6	2057	>=830	77.6	0	6.37919	34.4918	2.81967	0.166038	<1	0.246481	<1	0.329801	<1	465.4	26	458.2	29	1480	>=830	82.7	1373	>=830	86.9	0.314459	<1
1	56	Hétérosexuel	A	289	Combivir + Norvir + Reyataz	2N+1IPb	158317	5.2	>30K	383.9	350-500	8.4	4347	>=830	95.1	500.1	>500	7.6	4780	>=830	72.6	562.4	>500	17.2	3013	>=830	92.1	0	2.94867	32.0328	3.11475	0.0883138	<1	0.104623	<1	0.186658	<1	478	10	399.8	10.2	4618	>=830	96.6	3317	>=830	84.6	0.103508	<1
2	56	Hétérosexuel	A	90	Trizivir	3N	103500	5.01	>30K	90	<200		782	300-830		186	<200		1120	>=830		225	200-350		972	>=830		0	0.898015	87.541	2.85246	0.11509	<1	0.166071	<1	0.231481	<1	164		235		771	300-830		890	>=830		0.212711	<1
2	44	Hétérosexuel	A	381.6	Emtriva + Norvir + Reyataz + Viread	2N+1IPb	134000	5.13	>30K	479.7	350-500	23.4	1633	>=830	79.7	589.1	>500	26.3	1518	>=830	67.8	974.6	>500	37.2	1265	>=830	48.3	0	3.34292	14.1967	0.918033	0.293754	<1	0.388076	<1	0.770435	<1	525	38.6	819.1	37.4	937	>=830	68.9	1073	>=830	49	0.560299	<1
1	50	Hétérosexuel	C	17	Combivir + Sustiva	2N+1NN	395800	5.6	>30K	23	<200		520	300-830		91	<200		736	300-830		170	<200	60.7	1085	>=830	387.5	1	0.161533	85.4754	5.96721	0.0442308	<1	0.123641	<1	0.156682	<1
2	44	Hétérosexuel	A	26.9	Kivexa + Norvir + Reyataz	2N+1IPb	36300	4.56	>30K	26.9	<200	3.9	464	300-830	67.2	77.2	<200	8.3	456	300-830	49	247.4	200-350	25.5	581	300-830	59.9	0	3.08282	50.2295	0.918033	0.0579741	<1	0.169298	<1	0.425818	<1	141	12.7	173.9	18.5	653	300-830	58.8	477	300-830	50.7	0.215926	<1
1	51	Homo/bisexuel	A	79	Combivir + Kalétra	2N+1IPb	185300	5.27	>30K	79	<200	14.9	280	<300		283	200-350	22.5	580	300-830	46	324.8	200-350	28	577	300-830	49.7	0	0.229979	27.7049	6.88525	0.282143	<1	0.487931	<1	0.562912	<1			360	27.9				655.3	300-830	50.8
2	41	Hétérosexuel	A	78	Trizivir	3N	19100	4.28	10-30K	229	200-350		371	300-830		207	200-350		231	<300		148.1	<200	22.1	248	<300	37	0		58.1967	2.88525	0.617251	<1	0.896104	<1	0.597177	<1	319		174.2	26.4	400	300-830		260	<300	39.4	0.7975	<1
1	56	Homo/bisexuel	C	40	Combivir + Viracept + Viread	3N+1IP	4394300	6.64	>30K	40	<200	7.1	424	300-830	75.7	318	200-350	21.5	998	>=830	67.4	598	>500	28.3				1	0.199863	28.9836	5.77049	0.0943396	<1	0.318637	<1			450	26.3	695.1	33.1	911	>=830	53.3	1039	>=830	49.5	0.493963	<1
1	61	Hétérosexuel	A	232.5	Kivexa + Norvir + Reyataz	2N+1IPb	4750	3.68	1K-10K	409.5	350-500	21	1669	>=830	85.6	364.3	350-500	26.4	1125	>=830	81.5							0	3.48255	40.3934	0.918033	0.245357	<1	0.323822	<1			403.4	24.3	474	34.1	867	>=830	52.2	1023	>=830	73.6	0.465283	<1
1	56	Hétérosexuel	A	147	Epivir + Sustiva + Viread	2N+1NN	202106	5.31	>30K	147	<200	7	1674	>=830		290	200-350	16	1414	>=830	78.1	385.1	350-500	23.2	925	>=830	55.7	0	0.380561	32.4262	2.78689	0.0878136	<1	0.205092	<1	0.416324	<1	367		366.7	20.6	1159	>=830		1082	>=830	60.8	0.316652	<1
2	31	Hétérosexuel	B	200	Trizivir	3N	6100	3.79	1K-10K	200	200-350		483	300-830		236	200-350		376	300-830		393.9	350-500	41.9	384	300-830	40.9	0	0.125941	49.4098	0.95082	0.414079	<1	0.62766	<1	1.02578	1	370		397		443	300-830		497	300-830		0.835214	<1
1	68	Hétérosexuel	A	197.4	Trizivir	3N	111049	5.05	>30K	248.9	200-350	10.5	1583	>=830	66.8	264.6	200-350	18	819	300-830	55.7	316.9	200-350	29.9	618	300-830	58.3	0	1.42368	30.918	5.90164	0.157233	<1	0.323077	<1	0.512783	<1	197.4	21	300.3	27.3	470	300-830	50	716	300-830	65.1	0.42	<1
2	44	Hétérosexuel	A	282.2	Kivexa + Norvir + Reyataz	2N+1IPb	150000	5.18	>30K	376.1	350-500	26.3	1886	>=830	131.9	385.8	350-500	20.2	1939	>=830	101.5	610.8	>500	21.5	1509	>=830	53.1	0	4.21903	28.0656	6.85246	0.199417	<1	0.198969	<1	0.404771	<1	426.1	15.7			1587	>=830	58.5				0.268494	<1
1	49	Hétérosexuel	A	295.9	Trizivir	3N	49900	4.7	>30K	295.9	200-350	14.8	1511	>=830	75.6	354.6	350-500	19.7	1272	>=830	70.7	458.4	350-500	24	1323	>=830	69.3	0	1.07324	68.0328	5.96721	0.195831	<1	0.278774	<1	0.346485	<1	422.1	22.1	430.4	26.9	1343	>=830	70.3	1328	>=830	83	0.314296	<1
1	50	Hétérosexuel	C	126	Crixivan + Epivir + Norvir + Viread	2N+1IPb	152456	5.18	>30K	129	<200		696	300-830		126	<200					181.5	<200	11	726	300-830	44	1	0.531143	34.7213	0.918033	0.185345	<1			0.25	<1	164	17.3	164.8	20.1	557	300-830	58.6	455	300-830	55.5	0.294434	<1
1	50	Hétérosexuel	B	231	Kalétra + Kivexa	2N+1IPb	5010	3.7	1K-10K	280.1	200-350	38.9	370	300-830	51.4	326.4	200-350	32	388	300-830	38	430.3	350-500	66.2	501	300-830	77.1	0	2.9076	45.2459	0.983607	0.757027	<1	0.841237	<1	0.858882	<1	443.2	56.1	299.1	50.7	496	300-830	62.8	363	300-830	61.5	0.893548	<1
1	69	Homo/bisexuel	A	244.8	Kalétra + Kivexa	2N+1IPb	30400	4.48	>30K	244.8	200-350	9.1	1945	>=830	72.3	507	>500	19.7	2505	>=830	97.5	389.3	350-500	17.3	1269	>=830	56.4	0	2.86379	36.2295	6.78689	0.125861	<1	0.202395	<1	0.306777	<1	499.6	18.3	377.9	14.1	1861	>=830	68.2	1902	>=830	71	0.268458	<1
1	48	Homo/bisexuel	B	156	Trizivir	3N	37929	4.58	>30K	156	<200	11.6	864	>=830	64.5	261	200-350	16.8	937.8	>=830	60.5	290.2	200-350	23.4	630	300-830	50.8	0	0.172485	42.4262	3.01639	0.180556	<1	0.278311	<1	0.460635	<1	182.1	15.7	258.4	17.7	634	300-830	54.7	674	300-830	46.2	0.287224	<1
2	45	Hétérosexuel	A	276.3	Kivexa + Norvir + Reyataz	2N+1IPb	6830	3.83	1K-10K	296.8	200-350	16.4	1361	>=830	75.2	276.3	200-350	11.2	1329.7	>=830	53.9	346.7	200-350	17.5	905	>=830	45.7	0	4.35318	16.5246	3.44262	0.218075	<1	0.207791	<1	0.383094	<1	297.8	16.6	395.1	16.4	819	300-830	45.7	1157	>=830	48	0.363614	<1
2	59	Hétérosexuel	A	21.1	Emtriva + Norvir + Reyataz + Viread	2N+1IPb	111000	5.05	>30K	21.1	<200	4.9	245	<300	57	64	<200	8.2	398	300-830	51	179.1	<200	14.1	775	300-830	61	0	0.265572	32.3607	0.95082	0.0861224	<1	0.160804	<1	0.231097	<1	78.8	10.1	157.3	14.3	483	300-830	61.9	633	300-830	57.5	0.163147	<1
1	51	Hétérosexuel	C	18.2	Crixivan + Epivir + Norvir + Viread	2N+1IPb	783640	5.89	>30K	18.2	<200	3.2	176	<300	30.9	285.7	200-350	26.7	434	300-830	40.6	556.3	>500	45.6	514	300-830	42.1	1	0.169747	26.1967	8.85246	0.103409	<1	0.658295	<1	1.0823	>=1	404.5	32.1	530.7	44.6	518	300-830	41.1	537	300-830	45.1	0.780888	<1
1	45	Hétérosexuel	C	333.6	Trizivir	3N	67300	4.83	>30K	333.6	200-350	27.8	746.4	300-830	62.2	422.8	350-500	30.2	855	>=830	61.1	661.3	>500	39.6	1067	>=830	63.9	1	4.23546	66.5574	2	0.446945	<1	0.494503	<1	0.619775	<1	476.1	35.8			703	300-830	52.9				0.67724	<1
1	37	Hétérosexuel	A	16	Epivir + Norvir + Reyataz + Viread	2N+1IPb	561000	5.75	>30K	17	<200	1.8	631	300-830	67.1	99	<200	4.4	1290	>=830	57.3	430.6	350-500	20.8	1276	>=830	61.6	0	1.295	20.918	3.01639	0.0269414	<1	0.0767442	<1	0.337461	<1	197.8	10.3	278	12.4	1117	>=830	58.2	1592	>=830	70.8	0.177081	<1
1	55	Hétérosexuel	C	12	Epivir + Norvir + Reyataz + Viread	2N+1IPb	70000	4.85	>30K	12	<200	2.1	252	<300	44.2	51	<200	6.3	401	300-830	49.5	166.9	<200	20.6	551	300-830	68	1	0.246407	20.6885	4.55738	0.047619	<1	0.127182	<1	0.302904	<1	96.6	11.1	117.7	11	524	300-830	60.2	568	300-830	53.1	0.184351	<1
1	52	Hétérosexuel	A	315.2	Kivexa + Norvir + Reyataz	2N+1IPb	33100	4.52	>30K	671.8	>500	14.7	3659	>=830	80.1	675	>500	18.9	2203	>=830	61.5	697.3	>500	29.3	1667	>=830	70	0	1.63176	46.3607	3.60656	0.183602	<1	0.3064	<1	0.418296	<1			1055	31.4				2623	>=830	78.1
2	43	Hétérosexuel	A	180	Norvir + Telzir + Viread + Ziagen	2N+1IPb	229000	5.36	>30K	180	<200	8	1710	>=830	76	214.6	200-350	14.8	1319	>=830	91	391.8	350-500	24.8	921	>=830	58.3	0	0.306639	50.6885	3.04918	0.105263	<1	0.162699	<1	0.425407	<1	296.4	19	438.6	25.5	1053	>=830	67.5	1128	>=830	65.6	0.281481	<1
2	26	Hétérosexuel	A	121	Combivir + Kalétra	2N+1IPb	23400	4.37	10-30K	121	<200	13.3	652	300-830	71.6	306	200-350	14.1	1520	>=830	70	455.4	350-500	23	983	>=830	49.6	0	0.0766598	18.3279	1.80328	0.185583	<1	0.201316	<1	0.463276	<1	492	24	430.8	24.2	1187	>=830	57.9	1022	>=830	57.4	0.41449	<1
1	36	Hétérosexuel	A	18	Combivir + Norvir + Telzir	2N+1IPb	388000	5.59	>30K	18	<200	4.5	300	300-830	75	166.3	<200	16.8	705	300-830	71.2	349.7	200-350	33.3	695	300-830	66.2	0	1.33881	19.9016	2.95082	0.06	<1	0.235887	<1	0.503165	<1	291.6	24.5	276	26.8	662	300-830	55.6	689	300-830	66.9	0.440483	<1
2	53	Hétérosexuel	A	69.7	Emtriva + Norvir + Reyataz + Viread	2N+1IPb	105000	5.02	>30K	69.7	<200	10.4	274	<300	40.9	265	200-350	21.9	654	300-830	54	359.4	350-500	28.3	617	300-830	48.6	0	3.18686	17.3443	2.95082	0.25438	<1	0.405199	<1	0.582496	<1	296.8	21.2	332.6	25.2	641	300-830	45.8	620	300-830	47	0.463027	<1
2	61	Hétérosexuel	A	216	Kalétra + Kivexa	2N+1IPb	59200	4.77	>30K	251.5	200-350	24.9	1025	>=830	101.5	540.6	>500	24.9	925	>=830	42.6	568.3	>500	29.1	568	300-830	29.1	0	2.39836	29.8361	9.34426	0.245366	<1	0.584432	<1	1.00053	1	546.9	25.7	727.2	24	749	300-830	35.2	1016	>=830	33.5	0.730174	<1
1	52	Homo/bisexuel	A	298.2	Kalétra + Kivexa	2N+1IPb	19600	4.29	10-30K	414.3	350-500	26.9	1066	>=830	69.2	557.3	>500	51.6	1023	>=830	94.7							0	1.60438	38.1967	1.14754	0.388649	<1	0.54477	<1			539.9	40.9	506.9	35.2	902	>=830	68.3	624	300-830	43.3	0.598559	<1
2	46	Hétérosexuel	A	345	Kivexa + Norvir + Reyataz	2N+1IPb	29100	4.46	10-30K	424.5	350-500	28.3	1465	>=830	97.7	632.9	>500	41.1	1730	>=830	112.3	735	>500	49	1260	>=830	84	0	1.16359	38.1311	2.68852	0.289761	<1	0.365838	<1	0.583333	<1	691.5	46.1	613.6	47.2	1376	>=830	91.7	1048	>=830	80.6	0.502544	<1
1	52	Hétérosexuel	C	250.2	Kalétra + Kivexa	2N+1IPb	32200	4.51	>30K	250.2	200-350	26.9	674	300-830	72.5	657.5	>500	33.7	1206	>=830	61.8	755.2	>500	40.8	828	300-830	44.7	1	0.350445	26.1311	6.06557	0.371217	<1	0.545191	<1	0.912077	<1	564	25.3	538.8	31.6				749	300-830	43.9
1	48	Hétérosexuel	C	53.1	Kalétra + Kivexa	2N+1IPb	8370	3.92	1K-10K	53.1	<200	6.4	922	>=830	111.1	146.9	<200	11.3	1152	>=830	88.6	257.1	200-350	16.5	728	300-830	46.7	1	18.4367	16.5246	2.98361	0.0575922	<1	0.127517	<1	0.353159	<1			232.8	12.8				951	>=830	52.3
1	46	Homo/bisexuel	A	297.7	Kalétra + Kivexa	2N+1IPb	32300	4.51	>30K	297.7	200-350	28.9	1002	>=830	97.3	427.2	350-500	42.3	979	>=830	96.9	746.2	>500	44.1	1004	>=830	59.3	0	5.41547	40.459	3.31148	0.297106	<1	0.436364	<1	0.743227	<1	761.6	48.2	430.5	41	1433	>=830	90.7	761	300-830	72.5	0.531472	<1
1	65	Hétérosexuel	C	15.1	Kalétra + Kivexa	2N+1IPb	13200	4.12	10-30K	19	<200	3.5	598	300-830	110.7	15.1	<200	3.6	267	<300	63.6							1	0.350445	36.1311	0.983607	0.0317726	<1	0.0565543	<1			119.7	8.2	129.4	8.4	946	>=830	64.8	961	>=830	62.4	0.126533	<1
1	43	Hétérosexuel	C	373.4	Kalétra + Kivexa	2N+1IPb	261000	5.42	>30K	373.4	350-500	38.9	729	300-830	75.9	565.4	>500	40.1	664	300-830	47.1	1228	>500	29.9	1513	>=830	36.8	1	0.309377	28	8.4918	0.512209	<1	0.851506	<1	0.811633	<1	942	27.1	753.9	35.8	1376	>=830	39.6	674	300-830	32	0.684593	<1
1	50	Hétérosexuel	C	6	Kalétra + Kivexa	2N+1IPb	76800	4.89	>30K	6.4	<200	0.7	748	300-830	82.2	83.5	<200	4.9	934	>=830	54.8	281.1	200-350	14.4	717	300-830	36.7	1	0.301164	17.4426	2.7541	0.00855615	<1	0.0894004	<1	0.39205	<1	98.1	4.5	162.2	7.8	1108	>=830	50.8	842	>=830	40.5	0.0885379	<1
1	51	Hétérosexuel	A	1.2	Kivexa + Norvir + Reyataz	2N+1IPb	2230	3.35	1K-10K	273.6	200-350	20	790	300-830	57.7	352.4	350-500	25.1	840	>=830	59.8	1.2	<200	24.5	2.4	<300	49	0	8.37509	40.9508	0.918033	0.346329	<1	0.419524	<1	0.5	<1	441.6	30.6	438		1084	>=830	75.1	982	>=830		0.40738	<1
1	63	Hétérosexuel	C	37.8	Kalétra + Kivexa	2N+1IPb	3400000	6.53	>30K	37.8	<200	9.7	308	300-830	79	138	<200		396	300-830		281.1	200-350	13.5	930	>=830	44.7	1	1.86721	31.541	3.77049	0.122727	<1	0.348485	<1	0.302258	<1	160.3	16.7	159.3	17.7	477	300-830	49.7	425	300-830	47.2	0.336059	<1
1	52	Homo/bisexuel	A	168.7	Kalétra + Truvada	2N+1IPb	55500	4.74	>30K	168.7	<200	15.2	922	>=830	83.1	311.6	200-350	20.1	1340	>=830	86.5							0	0.175222	40.8197	2	0.182972	<1	0.232537	<1			308.7	24.5	324.8	29	837	>=830	66.4	908	>=830	81.1	0.368817	<1
1	34	Hétérosexuel	A	318.1	Kivexa + Norvir + Prezista	2N+1IPb	75700	4.88	>30K	350.6	350-500	31.3	847	>=830	75.6	625.9	>500	26.3	1240	>=830	52.1	668.6	>500	29.4	1009	>=830	44.4	0	0.438056	23.0164	8.91803	0.413932	<1	0.504758	<1	0.662636	<1			659.1	30				938	>=830	42.7
1	38	Hétérosexuel	C	372.6	Kivexa + Sustiva	2N+1NN	20200	4.31	10-30K	372.6	350-500	34.5	831	>=830	76.9	510.6	>500	37	1022	>=830	74.1	648.9	>500	22.1	1409.3	>=830	48	1	1.47023	24.8525	2.78689	0.448375	<1	0.499609	<1	0.460441	<1	557.5	32.6	754.5	25	1196	>=830	69.9	1378	>=830	45.7	0.466137	<1
1	31	Homo/bisexuel	A	210	Kivexa + Norvir + Reyataz	2N+1IPb	2820	3.45	1K-10K	210	200-350	21	706	300-830	70.6	265.2	200-350	31.2	453	300-830	53.3	433.3	350-500	52.2	421	300-830	50.7	0	0.996578	38.459	3.14754	0.29745	<1	0.58543	<1	1.02922	1	533.8	65.9	524.4	55.2	638	300-830	78.8	541	300-830	56.9	0.836677	<1
2	30	Hétérosexuel	B	296.6	Kivexa + Sustiva	2N+1NN	1570	3.2	1K-10K	321.6	200-350	15.1	2030	>=830	95.3	327.6	200-350	17.9	1547	>=830	84.5	501	>500	18.4	1594	>=830	58.5	0	1.9384	24.1311	1.08197	0.158424	<1	0.211765	<1	0.314304	<1	512	21.6	522.8	15.8	1753	>=830	74	2028	>=830	61.3	0.292071	<1
1	45	Homo/bisexuel	C	66.6	Kalétra + Truvada	2N+1IPb	19500	4.29	10-30K	66.6	<200	4.6	974	>=830	67.3							389.6	350-500	14.5	1483	>=830	55.2	1	0.0958248	16.0328	2.06557	0.0683778	<1			0.262711	<1	270.7	9.8	276.9	13	1779	>=830	64.4	1235	>=830	58	0.152164	<1
1	52	Hétérosexuel	A	213.9	Kalétra + Kivexa	2N+1IPb	14700	4.17	10-30K	213.9	200-350	32.9	452	300-830	69.5	600.9	>500	81.2	442	300-830	59.7	350.2		41.2	310	300-830	36.5	0	1.09788	36.459	5.96721	0.47323	<1	1.3595	>=1	1.12968	>=1	438.8	42.6	356	41.9	372	300-830	36.1	317	300-830	37.3	1.17957	>=1
1	28	Homo/bisexuel	A	354.2	Kivexa + Norvir + Prezista	2N+1IPb	132000	5.12	>30K	354.2	350-500	21.6	1296	>=830	79	364.5	350-500	26.8	1123	>=830	82.6	467.3	350-500	23.6	958.3	>=830	48.4	0	0.952772	23.6721	1.90164	0.273302	<1	0.324577	<1	0.487634	<1			515.4	26.5				875.3	>=830	45
1	52	Hétérosexuel	B	470.4	Kalétra + Kivexa	2N+1IPb	20600	4.31	10-30K	576	>500	46.5	1168	>=830	94.2	470.4	350-500	39.2	933	>=830	77.8	594.7	>500	31.3	989.9	>=830	52.1	0	0.0602327	30.9836	2.91803	0.493151	<1	0.50418	<1	0.600768	<1	707.4	43.4	588.6	39.5	1069	>=830	65.6	914	>=830	61.3	0.66174	<1
1	44	Homo/bisexuel	C	135.7	Combivir + Crixivan + Norvir	2N+1IPb	194000	5.29	>30K	164.2	<200	5.7	2400	>=830	83.3	135.7	<200	6.8	1081	>=830	54.2	322	200-350	12.3	2048	>=830	78.2	1	7.91513	20	2	0.0684167	<1	0.125532	<1	0.157227	<1
2	29	Hétérosexuel	A	103.8	Kalétra + Kivexa	2N+1IPb	315000	5.5	>30K	103.8	<200	17.6	543	300-830	92	392.6	350-500	26	957	>=830	63.4	377.6	350-500	22.9	502	300-830	30.4	0	1.76591	33.0164	5.63934	0.19116	<1	0.41024	<1	0.752191	<1	438.6	21.8	444.3	22.6	728	300-830	36.2	634	300-830	32.2	0.602473	<1
2	34	Hétérosexuel	A	237.4	Kalétra + Kivexa	2N+1IPb	4420	3.65	1K-10K	265.7	200-350	21.6	1105	>=830	89.8	497.6	350-500	29.1	1236	>=830	72.3	729.2	>500	41.2	1423	>=830	80.4	0	0.251882	36.918	1.18033	0.240452	<1	0.402589	<1	0.512439	<1	681.7	54.1	654.6	46.1	1140	>=830	90.5	1138	>=830	80.1	0.597982	<1
1	45	Hétérosexuel	C	1.9	Kalétra + Truvada	2N+1IPb	369000	5.57	>30K	1.9	<200	0.7	212	<300	78.5	31.9	<200	5.8	388	300-830	70.5	418.7	350-500	22	807	300-830	42.4	1	0.161533	24.5574	1.83607	0.00896226	<1	0.0822165	<1	0.518835	<1	219.6	18	232.1	16.6	686	300-830	56.2	632	300-830	45.2	0.320117	<1
1	62	Hétérosexuel	A	238	Kivexa + Sustiva	2N+1NN	14300	4.16	10-30K	299.9	200-350	33.7	523	300-830	58.8	455	350-500	33.5	809	300-830	59.5	238	200-350	28	263.5	<300	31	0	2.53525	25.2459	2.7541	0.573423	<1	0.562423	<1	0.903226	<1	453.7	27.2	373	28.8	617	300-830	37	462	300-830	35.7	0.735332	<1
1	39	Hétérosexuel	A	635.2	Kivexa + Sustiva	2N+1NN	33000	4.52	>30K	918.7	>500	48.1	1968	>=830	103	1116.7	>500	37.1	2561	>=830	85.1	981	>500		1134	>=830		0	1.12799	35.8033	0.688525	0.466819	<1	0.436041	<1	0.865079	<1	865.8	44.4	1365.9	47.1	1125	>=830	57.7	2040	>=830	70.3	0.7696	<1
2	27	Hétérosexuel	A	576	Kalétra + Kivexa	2N+1IPb	971000	5.99	>30K	576	>500	20.4	2236	>=830	79	1118.1	>500	35.7	1300	>=830	41.5	1313.7	>500	43.6	793	300-830	26.3	0	0.40794	25.2459	6.22951	0.257603	<1	0.860077	<1	1.65662	>=1	1172.3	42.2			842	>=830	30.3				1.39228	>=1
2	38	Hétérosexuel	A	181	Kalétra + Kivexa	2N+1IPb	31000	4.49	>30K	224.4	200-350	17	540	300-830	40.9	694.3	>500	34.2	820	300-830	40.4	864	>500	41.9	562.4	300-830	27.3	0	1.02669	24.7541	2.06557	0.415556	<1	0.846707	<1	1.53627	>=1	557	43.5			363	300-830	28.4				1.53444	>=1
1	38	Hétérosexuel	A	43.7	Kalétra + Truvada	2N+1IPb	232000	5.37	>30K	60.3	<200	5.2	1117	>=830	96.3	110.4	<200	8	1301	>=830	94.3	455.4	350-500	39.6	1326	>=830	115.3	0	6.77618	45.4098	0.885246	0.0539839	<1	0.0848578	<1	0.343439	<1	301.8	19.1	272.5	22.9	1599	>=830	101.2	1131	>=830	95	0.188743	<1
2	63	Hétérosexuel	A	110.4	Kivexa + Sustiva	2N+1NN	426000	5.63	>30K	133	<200	12.2	1152	>=830	105.7	410.3	350-500	28.1	1231	>=830	84.3	319	200-350		530	300-830		0	0.268309	36.2295	5.63934	0.115451	<1	0.333306	<1	0.601887	<1			254	18.4				493	300-830	35.6
1	44	Homo/bisexuel	A	343.9	Sustiva + Truvada	2N+1NN	28373	4.45	10-30K	450.8	350-500	20	1374.9	>=830	61	592.8	>500	25	1280	>=830	54	646.5	>500	30	1142	>=830	53	0	7.81656	27.7049	10.9836	0.327878	<1	0.463125	<1	0.566112	<1	638.3	27	882.2	32	1277	>=830	54	1434	>=830	52	0.499843	<1
1	47	Homo/bisexuel	A	156	Kalétra + Truvada	2N+1IPb	53502	4.73	>30K	318.6	200-350	16	1294.2	>=830	65	198	<200					308	200-350	22	756	300-830	54	0	14.1437	32.623	4.85246	0.246175	<1			0.407407	<1	243.5	22	252.2	24	664.2	300-830	60	578.1	300-830	55	0.366606	<1
2	40	Hétérosexuel	A	238	Combivir + Sustiva	2N+1NN	80182	4.9	>30K	238	200-350	21.6	535.2	300-830	55	367	350-500	27.9				483	350-500	36.2				0	11.5838	33.0164	5.47541	0.444694	<1							411.8	37.1				543.9	300-830	49
1	35	Homo/bisexuel	A	301.2	Norvir + Reyataz + Truvada	2N+1IPb	61000	4.79	>30K	301.2	200-350	22	862.5	>=830	63	498.9	350-500	30	831.5	>=830	50	676.8	>500	36	733.2	300-830	39	0	9.73306	41.6066	5.70492	0.349217	<1	0.6	<1	0.923077	<1	774.9	29	659.8	35	1309.3	>=830	49	810.6	300-830	43	0.591843	<1
1	40	Toxicomane IV	B	192.8	Combivir + Viread	3N	8790	3.94	1K-10K	196.5	<200	11	1375.2	>=830	77	229.8	200-350	16.3	874.2	>=830	62							0	14.5133	47.541	3.2459	0.142888	<1	0.262869	<1			220.1	21	221.9	27.1	597.4	300-830	57	409.5	300-830	50	0.36843	<1
1	44	Toxicomane IV	A	10.2	Combivir + Kalétra	2N+1IPb	381768	5.58	>30K	10.2	<200	1	560.5	300-830	55	191.3	<200	11	1043.4	>=830	60							0	11.8631	25.7705	2.98361	0.018198	<1	0.183343	<1			219.6	10			1185.8	>=830	54				0.185191	<1
2	38	Hétérosexuel	A	150.6	Sustiva + Truvada	2N+1NN	147004	5.17	>30K	150.6	<200	7	1743.1	>=830	81	304.2	200-350	18	1065	>=830	63	537.3	>500	27	875.6	>=830	44	0	5.51677	27.541	4.09836	0.0863978	<1	0.285634	<1	0.613636	<1	442.8	26			851.5	>=830	50				0.520023	<1
2	28	Hétérosexuel	A	231.6	Combivir + Viramune	2N+1NN	13000	4.11	10-30K	247.6	200-350	19	547.3	300-830	42	789.6	>500	38	872.8	>=830	42	751.2	>500	35.4	976.1	>=830	46	0	1.74949	90.3279	2.39344	0.452403	<1	0.904675	<1	0.769593	<1	578.5	35.6			747.5	300-830	46				0.773913	<1
1	56	Homo/bisexuel	A	210.6	Kivexa + Sustiva	2N+1NN	36100	4.56	>30K	210.6	200-350	16	789.6	300-830	60	326.1	200-350	23	751.5	300-830	53	449.5	350-500	25	881	>=830	49	0	4.82957	42.3279	1.14754	0.266717	<1	0.433932	<1	0.510216	<1			338.9	24				734.2	300-830	52
1	60	Homo/bisexuel	A	326	Epivir + Sustiva + Viread	2N+1NN	175000	5.24	>30K	327.2	200-350	18	1109	>=830	61	468	350-500	20	1427.4	>=830	61	661.2	>500	24	1405.1	>=830	51	0	2.68583	17.6721	2.45902	0.295041	<1	0.327869	<1	0.470571	<1	358.4	22	480	23	896	>=830	55	1127	>=830	54	0.4	<1
1	57	Homo/bisexuel	A	180.4	Kivexa + Sustiva	2N+1NN	46951	4.67	>30K	287.5	200-350	21	766.6	300-830	56	523.9	>500	23	1047.9	>=830	46	456.8	350-500	26	773.1	300-830	44	0	4.82957	30.8197	4.32787	0.375033	<1	0.499952	<1	0.590868	<1	221.8	33	180.4	36	248.6	<300	37	195.4	<300	39	0.892196	<1
2	50	Hétérosexuel	A	207.9	Epivir + Sustiva + Videx	2N+1NN	81300	4.91	>30K	264	200-350	29.9	494.5	300-830	56	310.3	200-350	31	380.4	300-830	38	253.1	200-350	37	218.9	<300	32	0	2.10815	45.2459	21.377	0.533873	<1	0.81572	<1	1.15624	>=1	250.4	40	266.4	37	194.1	<300	31	223.2	<300	31	1.29006	>=1
1	32	Hétérosexuel	A	244.6	Trizivir	3N	15200	4.18	10-30K	244.6	200-350	13	1223	>=830	65	403.5	350-500	22	1063.7	>=830	58	388.5	350-500	21	1054.5	>=830	57	0	0.0985626	77.3443	4.59016	0.2	<1	0.379336	<1	0.368421	<1	449.4	21	339	19	1284	>=830	60	1034.7	>=830	58	0.35	<1
1	50	Hétérosexuel	A	306.4	Combivir + Kalétra	2N+1IPb	204000	5.31	>30K	306.4	200-350	20	812	300-830	53	557.6	>500	40	487.9	300-830	35							0	0.52293	79.0492	8.95082	0.37734	<1	1.14286	>=1			563.9	45	759.9	44	388.4	300-830	31	639	300-830	37	1.45185	>=1
1	54	Homo/bisexuel	A	192.3	Combivir + Sustiva	2N+1NN	58000	4.76	>30K	224.6	200-350	13	1157.8	>=830	67	271.2	200-350	16	1000.1	>=830	59	383	350-500	27				0	0.323066	36.0656	9.14754	0.193989	<1	0.271173	<1			326	18			996.1	>=830	55				0.327276	<1
1	62	Hétérosexuel	A	168.6	Epivir + Sustiva + Viread	2N+1NN	33113	4.52	>30K	168.6	<200	11	965.8	>=830	63	312	200-350	24	676	300-830	52	363.6	350-500	23	569.2	300-830	36	0	2.46133	51.9016	4.09836	0.17457	<1	0.461538	<1	0.638791	<1	279.4	20	329	24	642.6	300-830	46	603.2	300-830	44	0.434796	<1
1	69	Homo/bisexuel	C	321.6	Sustiva + Truvada	2N+1NN	429678	5.63	>30K	321.6	200-350	13	1855.5	>=830	75							471.6	350-500	19	1687.8	>=830	68	1	4.03012	19.1148	4.29508	0.173323	<1			0.279417	<1	509.2	20			1705.8	>=830	67				0.298511	<1
1	42	Hétérosexuel	A	0.1	Combivir + Kalétra	2N+1IPb	53025	4.72	>30K	94	<200	10	638.9	300-830	68	126.9	<200	16	404.4	300-830	51	203.8	200-350	25	326	300-830	40	0	0.0383299	29.5082	5.96721	0.147128	<1	0.313798	<1	0.625153	<1	170.9	23	201.1	24	326.9	300-830	44	377.1	300-830	45	0.52279	<1
1	44	Homo/bisexuel	A	286.9	Epivir + Sustiva + Viread	2N+1NN	21675	4.34	10-30K	395	350-500	9.8	3186.1	>=830	79	456	350-500	13.6	2484.2	>=830	74	593.1	>500	18	2075.9	>=830	63	0	0.1013	26.3934	4.59016	0.123976	<1	0.18356	<1	0.285707	<1	448.6	16.7	503.2	16	1676.1	>=830	62.4	2075.7	>=830	66	0.267645	<1
1	40	Toxicomane IV	A	173.7	Norvir + Reyataz + Truvada	2N+1IPb	7986	3.9	1K-10K	370.5	350-500	26	869.3	>=830	61	461.8	350-500	26	959	>=830	54	388.1	350-500	31	676.1	300-830	54	0	9.24572	30.5246	1.83607	0.426205	<1	0.481543	<1	0.574028	<1	229	36			337.1	300-830	53				0.679324	<1
1	37	Homo/bisexuel	A	161.9	Trizivir	3N	5730	3.76	1K-10K	161.9	<200	15	701.4	300-830	65	477.8	350-500	24	1194.6	>=830	60	481.2	350-500	30	898.2	>=830	56	0	1.50034	57.4098	29.6066	0.230824	<1	0.399967	<1	0.535738	<1	443.4	27.2			1031.8	>=830	63.3				0.429734	<1
1	61	Hétérosexuel	C	27.5	Combivir + Kalétra	2N+1IPb	14800	4.17	10-30K	27.5	<200	2	893.1	>=830	65	68	<200	3	1767.5	>=830	78	114	<200	6	1368	>=830	72	1	0.0766598	21.0492	4.03279	0.0307916	<1	0.0384724	<1	0.0833333	<1			121.4	4				2337.7	>=830	77
1	41	Homo/bisexuel	C	23.5	Combivir + Kalétra	2N+1IPb	216000	5.33	>30K	34.6	<200	8	276.5	<300	64	666.6	>500	32	1020.7	>=830	49	634.9	>500	35	816.3	300-830	45	1	0.0821355	46.7541	21.0492	0.125136	<1	0.653081	<1	0.777778	<1	616.3	36	847.6	42	719	300-830	42	827.4	300-830	41	0.857163	<1
1	65	Homo/bisexuel	A	415.8	Kivexa + Norvir + Telzir	2N+1IPb	302000	5.48	>30K	425.2	350-500	18	1653.4	>=830	70	568.7	>500	28	1157.7	>=830	57	949.2	>500	35	1301.8	>=830	48	0	1.24025	23.1803	6.03279	0.257167	<1	0.491233	<1	0.729144	<1	789.8	34	861.3	33	1091.8	>=830	47	1409.4	>=830	54	0.723393	<1
1	46	Inconnu	C	153.6	Kivexa + Sustiva	2N+1NN	29131	4.46	10-30K	325.3	200-350	19	1215.5	>=830	71	209	200-350	29.9	534	300-830	52							1	1.37988	44.459	2.55738	0.267626	<1	0.391386	<1			294.8	36	153.6	40	401.3	300-830	49	184.3	<300	48	0.734613	<1
2	22	Hétérosexuel	A	170.8	Combivir + Viramune	2N+1NN	297000	5.47	>30K	170.8	<200	13	670.1	300-830	51	262.1	200-350	15	768.7	300-830	44	409.9	350-500	23	623.7	300-830	35	0	0.147844	38.1639	2.95082	0.254887	<1	0.340965	<1	0.657207	<1	328.3	24	333	25	533.5	300-830	39	492.8	300-830	37	0.61537	<1
1	42	Hétérosexuel	A	211.2	Truvada + Viramune	2N+1NN	92979	4.97	>30K	274.7	200-350	28	519.9	300-830	53	482.8	350-500	34	681.6	300-830	48	373	350-500	42.1	363.7	300-830	41	0	3.62218	37.0164	8.81967	0.528371	<1	0.708333	<1	1.02557	1	588	33
2	50	Hétérosexuel	B	145.2	Combivir + Sustiva	2N+1NN	127000	5.1	>30K	145.2	<200	8	1016.4	>=830	56	325.4	200-350	13	1326.6	>=830	53	467.4	350-500	19	1082.4	>=830	44	0	0.0684463	67.1148	6.03279	0.142857	<1	0.245289	<1	0.431818	<1	399.3	16.1	394.4	18	1215.2	>=830	49	986	>=830	45	0.328588	<1
1	40	Homo/bisexuel	A	179	Epivir + Sustiva + Videx	2N+1NN	91700	4.96	>30K	268.7	200-350	19.9	769.5	300-830	57	313.5	200-350	28.5	528	300-830	48	407.2	350-500	29	603.7	300-830	43	0	0.553046	61.377	3.08197	0.349188	<1	0.59375	<1	0.674507	<1	400	31.5	470.7	32				662	300-830	45
2	41	Hétérosexuel	A	349.9	Sustiva + Truvada	2N+1NN	296225	5.47	>30K	349.9	200-350	24	962.3	>=830	66	712.8	>500	33	1036.8	>=830	48	998.6	>500	38	1208.9	>=830	46	0	3.31554	20	5.96721	0.363608	<1	0.6875	<1	0.82604	<1	903.9	37	967.6	35	1148.2	>=830	47	1271.7	>=830	46	0.787232	<1
1	45	Hétérosexuel	C	187.4	Epivir + Sustiva + Videx	2N+1NN	456000	5.66	>30K	187.4	<200	15	786.9	300-830	63	602.3	>500	36	619	300-830	37	341.6	200-350	40	239.1	<300	28	1	0.150582	41.0492	14.0656	0.23815	<1	0.973021	<1	1.42869	>=1	338.4	40	350.3	36	270.7	<300	32	301.6	300-830	31	1.25009	>=1
2	33	Hétérosexuel	A	209.3	Combivir + Sustiva	2N+1NN	273000	5.44	>30K	277.8	200-350	20	500.5	300-830	55	748	>500	46	520.3	300-830	32	727.2	>500	53	411.6	300-830	30	0	0.0657084	40.5246	14.8197	0.555045	<1	1.43763	>=1	1.76676	>=1	710.9	51	732.2	54	418.2	300-830	30	393.2	300-830	29	1.6999	>=1
1	63	Homo/bisexuel	A	188.8	Combivir + Viramune	2N+1NN	972000	5.99	>30K	188.8	<200	11	1184	>=830	69	375	350-500	20	1068.8	>=830	57	446.8	350-500	22	1117.1	>=830	55	0	0.553046	26.8197	5.93443	0.159459	<1	0.350861	<1	0.399964	<1	394.4	19	377.2	21	1141.8	>=830	55	969.8	>=830	54	0.34542	<1
1	69	Homo/bisexuel	A	218.9	Invirase + Norvir + Truvada	2N+1IPb	306077	5.49	>30K	218.9	200-350	15	758.7	300-830	52	586.4	>500	29	909.9	>=830	45	700.1	>500	34	906	>=830	44	0	1.013	49.8689	9.86885	0.28852	<1	0.644466	<1	0.772737	<1	660.8	32	655.4	33	908.6	>=830	44	874	>=830	44	0.727273	<1
2	39	Inconnu	A	347.4	Sustiva + Truvada	2N+1NN	330062	5.52	>30K	423.7	350-500	12	2860.1	>=830	81	347.4	200-350	22	1089.5	>=830	69	979.2	>500	32	1805.4	>=830	59	0	1.75496	40.1311	7.47541	0.148142	<1	0.318862	<1	0.542373	<1	804.9	27	744.7	29	1907.8	>=830	64	1566.5	>=830	61	0.4219	<1
2	51	Hétérosexuel	A	238	Sustiva + Truvada	2N+1NN	64500	4.81	>30K	238	200-350	14	1173	>=830	69	448.1	350-500	24	989.5	>=830	53							0	6.09719	37.8361	17.4098	0.202899	<1	0.452855	<1					667.2	30				1045.3	>=830	47
2	41	Hétérosexuel	A	269	Sustiva + Truvada	2N+1NN	1004	3	1K-10K	269	200-350	26.9	450	300-830	45	425.1	350-500	37	425.1	300-830	37	366.8	350-500	36	336.3	300-830	33	0	1.78234	29.1148	7.60656	0.597778	<1	1	1	1.09069	>=1	392.9	38	452.1	37	341.2	300-830	33	391	300-830	32	1.15152	>=1
2	68	Hétérosexuel	A	197.3	Truvada + Viramune	2N+1NN	44571	4.65	>30K	345.3	200-350	16	1467	>=830	68	560	>500	28	1160	>=830	58	811.8	>500	30	1488.3	>=830	55	0	2.57906	28.4262	5.90164	0.235378	<1	0.482759	<1	0.545455	<1	681.8	22	694.7	31	2076.3	>=830	67	1210.1	>=830	54	0.328373	<1
1	63	Hétérosexuel	A	157.9	Kalétra + Truvada	2N+1IPb	25500	4.41	10-30K	157.9	<200	17	55.7	<300	6	488.7	350-500	38	540.1	300-830	42	417.6	350-500	30	459.4	300-830	33	0	1.11431	41.5738	5.90164	2.83483	>=1	0.904832	<1	0.909012	<1	443.5	33			470.4	300-830	35				0.942815	<1
2	54	Hétérosexuel	A	223.6	Kivexa + Sustiva	2N+1NN	71700	4.86	>30K	223.6	200-350	17	815.3	300-830	62	466.8	350-500	21	1244.9	>=830	56							0	0.0985626	37.082	4.36066	0.274255	<1	0.37497	<1			572.9	21	860.6	24	1609.5	>=830	59	1900.6	>=830	53	0.355949	<1
1	29	Homo/bisexuel	A	307.5	Truvada + Viramune	2N+1NN	95668	4.98	>30K	307.5	200-350	23	574.9	300-830	43	613.8	>500	32	652.1	300-830	34							0	1.10609	24.3279	6.42623	0.534876	<1	0.941267	<1			725.2	35			683.8	300-830	33				1.06054	>=1
1	31	Hétérosexuel	A	275.7	Combivir + Norvir + Telzir	2N+1IPb	33051	4.52	>30K	317	200-350	23.1	436.8	300-830	40	341	200-350	34.1	390	300-830	39	412.1	350-500	29	468.9	300-830	33	0	0.279261	44.2295	3.18033	0.725733	<1	0.874359	<1	0.878865	<1	425	31	453	34.8	507.3	300-830	37	494	300-830	38	0.837769	<1
1	35	Homo/bisexuel	A	305	Combivir + Viramune	2N+1NN	81125	4.91	>30K	305	200-350	13	1431	>=830	61	523.8	>500	22	1071.5	>=830	45	550.7	>500	26	762.5	300-830	36	0	0.232717	34.1967	10.918	0.213138	<1	0.488847	<1	0.72223	<1	524		491.1	26				623.4	300-830	33
1	43	Homo/bisexuel	C	396.3	Combivir + Sustiva	2N+1NN	28400	4.45	10-30K	402.5	350-500	24	1090.1	>=830	65	415.2	350-500	28	889.8	>=830	60	679.8	>500	25	1577	>=830	58	1	9.68378	85.1475	4.95082	0.369232	<1	0.466622	<1	0.431072	<1	497.7	30			895.9	>=830	54				0.555531	<1
1	34	Hétérosexuel	A	284.7	Sustiva + Truvada	2N+1NN	77053	4.89	>30K	284.7	200-350	11	1837.5	>=830	71	579	>500	21	1599.1	>=830	58	674.5	>500	27	1149.1	>=830	46	0	8.72005	36.8197	5.08197	0.154939	<1	0.362079	<1	0.586981	<1	697.4	24			1482.1	>=830	51				0.470549	<1
1	38	Hétérosexuel	A	365.5	Kalétra + Truvada	2N+1IPb	16711	4.22	10-30K	384	350-500	27	992.7	>=830	52	470.9	350-500	33	572.2	300-830	40.1	612	>500	34	540	300-830	30	0	0.678987	37.7377	3.04918	0.386824	<1	0.822964	<1	1.13333	>=1	587.8	31	649	39	701.6	300-830	37	465.9	300-830	28	0.837799	<1
1	29	Hétérosexuel	A	152.8	Combivir + Sustiva	2N+1NN	3730	3.57	1K-10K	247.1	200-350	10	1655.6	>=830	67	225.3	200-350	11	1351.7	>=830	66	246.3	200-350	15	952.4	>=830	58	0	0.939083	80.0984	2.78689	0.149251	<1	0.166679	<1	0.25861	<1			309.6	15				1300.3	>=830	63
1	37	Homo/bisexuel	C	72.2	Epivir + Sustiva + Videx	2N+1NN	596000	5.78	>30K	72.2	<200	14	247.7	<300	48	409.9	350-500	27	622.4	300-830	41							1	0.112252	68.0328	3.01639	0.291482	<1	0.65858	<1			584.4	31			622.1	300-830	33				0.939399	<1
1	46	Homo/bisexuel	B	70.8	Invirase + Norvir + Truvada	2N+1IPb	42196	4.63	>30K	70.8	<200	4	990.6	>=830	56	130.1	<200	7	836.6	>=830	45	312	200-350	12	1066	>=830	41	0	0.0657084	37.4754	6.72131	0.0714718	<1	0.15551	<1	0.292683	<1	256.5	11	263.6	14	1026.1	>=830	44	828.5	300-830	44	0.249976	<1
1	62	Homo/bisexuel	A	71.6	Combivir + Norvir + Telzir	2N+1IPb	68816	4.84	>30K	80.7	<200	7	772.5	300-830	67	71.6	<200	5	901.5	>=830	63	104.2	<200	10	489.7	300-830	47	0	0.147844	39.9016	2.36066	0.104466	<1	0.0794232	<1	0.212783	<1	128.1	9	100.8	9	725.7	300-830	51	560	300-830	50	0.176519	<1
1	38	Homo/bisexuel	A	426.9	Truvada + Viramune	2N+1NN	6496	3.81	1K-10K	426.9	350-500	23	1020.8	>=830	55	585	>500	26	1327.5	>=830	59	619.4	>500	33	750.8	300-830	40	0	0.295688	20.8852	1.44262	0.418201	<1	0.440678	<1	0.824987	<1	504	28	696	31	864	>=830	48	942.9	>=830	42	0.583333	<1
2	38	Hétérosexuel	A	106.6	Sustiva + Truvada	2N+1NN	139861	5.15	>30K	144.4	<200	12	794	300-830	66	236.8	200-350	16	902.8	>=830	61	235.2	200-350	20	611.5	300-830	52	0	0.188912	24.7869	3.21311	0.181864	<1	0.262295	<1	0.384628	<1	253.9	21	269	19	665	300-830	55	807.1	300-830	57	0.381805	<1
1	27	Homo/bisexuel	A	319.3	Kivexa + Sustiva	2N+1NN	22427	4.35	10-30K	319.3	200-350	25	715.1	300-830	56	631.8	>500	30	1010.9	>=830	48	690	>500	33	961.9	>=830	46	0	1.24572	23.8033	3.5082	0.446511	<1	0.624988	<1	0.71733	<1	597.9	30	564.8	32	1096.2	>=830	55	829.6	300-830	47	0.54543	<1
1	34	Hétérosexuel	A	261.3	Sustiva + Truvada	2N+1NN	6480	3.81	1K-10K	261.3	200-350	19	605	300-830	44	527.8	>500	26	730.8	300-830	36	547.8	>500	31	565.4	300-830	32	0	3.64956	31.1148	4.62295	0.431901	<1	0.722222	<1	0.968872	<1	757.2	29	647	31	913.9	>=830	35	730.5	300-830	35	0.828537	<1
1	30	Homo/bisexuel	A	315.2	Sustiva + Truvada	2N+1NN	36653	4.56	>30K	315.2	200-350	21	780.5	300-830	52	384.3	350-500	29	569.8	300-830	43	511.8	>500	31	577.9	300-830	35	0	0.632444	32.1967	2.95082	0.403844	<1	0.674447	<1	0.88562	<1	492.5	28	461.1	30	668.4	300-830	38	584.1	300-830	38	0.736834	<1
1	68	Homo/bisexuel	A	95.2	Kivexa + Sustiva	2N+1NN	251032	5.4	>30K	95.2	<200	10	752.1	300-830	79	204.5	200-350	17	709.8	300-830	59							0	0.0328542	30.0656	2.72131	0.126579	<1	0.288109	<1			265.8	19	324.5	25	825.4	300-830	59	739.9	300-830	57	0.322026	<1
1	50	Homo/bisexuel	A	67.2	Sustiva + Truvada	2N+1NN	46787	4.67	>30K	67.2	<200	7	652.8	300-830	68	124.4	<200	11	622.1	300-830	55	147.2	<200	16	404.8	300-830	44	0	0.0848734	22	4.81967	0.102941	<1	0.199968	<1	0.363636	<1	134.2	13	175.2	12	536.6	300-830	52	759.2	300-830	52	0.250093	<1
1	43	Hétérosexuel	A	234.9	Combivir + Viramune	2N+1NN	571069	5.76	>30K	234.9	200-350	14	1057.1	>=830	63	359.5	350-500	22	1013	>=830	62	305.3	200-350	24	737.8	300-830	58	0	0.0985626	33.541	3.18033	0.222212	<1	0.354886	<1	0.413798	<1	319.8	20	467.7	26	1007.4	>=830	63	1025.4	>=830	57	0.317451	<1
2	42	Hétérosexuel	A	100.1	Combivir + Viramune	2N+1NN	324000	5.51	>30K	100.1	<200	11	718.9	300-830	79	553.6	>500	26	1149.7	>=830	54	585.3	>500	30	956	>=830	49	0	14.9979	81.377	56.7213	0.139241	<1	0.481517	<1	0.612238	<1	576.2	26	596.7	27	1152.3	>=830	52	1105	>=830	50	0.500043	<1
1	47	Hétérosexuel	A	319.8	Truvada + Viramune	2N+1NN	7412	3.87	1K-10K	339	200-350	13	1225.8	>=830	47	391.7	350-500	23	664.2	300-830	39	502.1	>500	24	753	300-830	36	0	0.336756	36.4262	5.57377	0.276554	<1	0.589732	<1	0.666799	<1	521	24	581.2	22	803	300-830	37	924.7	>=830	35	0.648817	<1
2	72	Hétérosexuel	C	31	Sustiva + Truvada	2N+1NN	78136	4.89	>30K	31	<200	5.5	473.8	300-830	84.6							88.4	<200	10	610	300-830	69	1	0.0793977	22.0656	3.47541	0.0654285	<1			0.144918	<1	54.2	7.1	62.9	6.9	426	300-830	55.8	483	300-830	53	0.12723	<1
1	30	Homo/bisexuel	A	303.4	Norvir + Reyataz + Truvada	2N+1IPb	4213	3.62	1K-10K	303.4	200-350	24	505.6	300-830	40	478.8	350-500	28	598.5	300-830	35							0	6.65845	25.5738	4.59016	0.600079	<1	0.8	<1			872.3	29			1323.5	>=830	44				0.659086	<1
1	34	Homo/bisexuel	A	157.1	Sustiva + Truvada	2N+1NN	86960	4.94	>30K	157.1	<200	23	314.2	300-830	46	243	200-350		257.8	<300	29	509	>500	47	227.4	<300	21	0	0.320329	27.1803	1.90164	0.5	<1	0.942591	<1	2.23835	>=1	422.7	46	513.6	48	202.2	<300	22	235.4	<300	22	2.0905	>=1
1	57	Homo/bisexuel	B	108	Combivir + Kalétra	2N+1IPb	25059	4.39	10-30K	128	<200	3.23	3118	>=830	78.75	113	<200	5.33	1492	>=830	70.37							0	0.380561	43.2459	4.13115	0.041052	<1	0.0757373	<1			125	7.59	108	6.96	1360	>=830	82.62	1317	>=830	84.96	0.0919118	<1
1	38	Homo/bisexuel	A	348	Isentress + Sustiva + Truvada	2N+1NN+1II	75600	4.87	>30K	364	350-500	22.06	591	300-830	35.81	398	350-500	26.18	511	300-830	33.61	558	>500	27.08	714	300-830	34.66	0	1.00753	38.5902	2	0.615905	<1	0.778865	<1	0.781513	<1	442	23.76	533	26.91	578	300-830	31.07	687	300-830	34.69	0.764706	<1
2	36	Hétérosexuel	A	370	Combivir + Viramune	2N+1NN	1580	3.19	1K-10K	604	>500	43.08	676	300-830	48.21	598	>500	47.53	526	300-830	41.81	553	>500	52.91	344	300-830	32.91	0	4.56126	14.7869	0.95082	0.893491	<1	1.13688	>=1	1.60756	>=1	410	42.7	576	46.9	298	<300	31.04	375	300-830	30.53	1.37584	>=1
1	27	Homo/bisexuel	A	230	Combivir + Kalétra	2N+1IPb	6320	3.8	1K-10K	230	200-350	14.6	846	>=830	53.71	522	>500	22.57	1162	>=830	50.25							0	0.52293	19.6721	1.37705	0.271868	<1	0.449225	<1					889	25.88				1537	>=830	44.74
1	34	Homo/bisexuel	A	324	Norvir + Reyataz + Truvada	2N+1IPb	14371	4.15	10-30K	343	200-350	19.8	930	>=830	53.69	489	350-500	25.38	1328	>=830	68.95	695	>500	34.05	863	>=830	42.28	0	4.30664	23.2459	2.36066	0.368817	<1	0.368223	<1	0.80533	<1	604	25.86	555	29.87	1114	>=830	47.7	863	>=830	46.44	0.54219	<1
1	47	Homo/bisexuel	C	0	Combivir + Kalétra	2N+1IPb	250000	5.39	>30K	0	<200	23.59	125	<300		33	<200	1.6	1599	>=830	77.54	96	<200	5.65	1055	>=830	62.09	1	8.67351	30.8852	4.4918	0	<1	0.0206379	<1	0.0909953	<1	88	5.76	102	5.12	1267	>=830	83.02	1282	>=830	64.45	0.0694554	<1
1	69	Hétérosexuel	C	134	Sustiva + Truvada	2N+1NN	122024	5.08	>30K	134	<200	8.72	749	300-830	48.76	338	200-350	14.94	830	>=830	36.69	417	350-500	19.74	626	300-830	29.64	1	0.350445	27.082	6.19672	0.178905	<1	0.407229	<1	0.666134	<1
1	22	Autre	A	355	Combivir + Sustiva	2N+1NN	28100	4.44	10-30K	646	>500		1242	>=830		442	350-500	22.57	1015	>=830	51.83	434	350-500	24.74	903	>=830	51.48	0	3.83299	64.8197	20.4262	0.520129	<1	0.435468	<1	0.48062	<1	482	26.16	408	27.1	1120	>=830	60.8	811	300-830	53.88	0.430357	<1
2	23	Hétérosexuel	A	187	Combivir + Kalétra	2N+1IPb	11814	4.07	10-30K	187	<200	15.4	816	300-830	67.21							417	350-500	23	1015	>=830	56	0	0.0410678	18.1311	2.95082	0.229167	<1			0.410837	<1	314	23	340.4	23	751	300-830	55	829	300-830	56	0.418109	<1
2	35	Hétérosexuel	A	183	Combivir + Kalétra	2N+1IPb	39055	4.59	>30K	392	350-500	20.25	1135	>=830	58.65	550	>500	29.81	463	300-830	25.09	784	>500	39.53	448	300-830	22.59	0	0.284736	21.9016	7.37705	0.345374	<1	1.1879	>=1	1.75	>=1	662	40.96	452	32.94	425	300-830	26.29	318	300-830	23.17	1.55765	>=1
1	60	Autre	A	201	Isentress + Sustiva + Truvada	2N+1NN+1II	431000	5.63	>30K	266	200-350	13.43	1372	>=830	69.29	333	200-350	17.8	1209	>=830	64.65	242	200-350	19.05	653	300-830	51.41	0	7.22245	36.2295	2.85246	0.193878	<1	0.275434	<1	0.370597	<1	403	26.68	407	22.99	980	>=830	64.9	1062	>=830	60	0.411224	<1
1	50	Autre	A	135	Sustiva + Truvada	2N+1NN	360000	5.56	>30K	164.6	<200	11	928	>=830	62	447.1	350-500	23	816	300-830	42	135	<200	68.9	43	<300	21.9	0	0.199863	37.5082	7.21311	0.177371	<1	0.547917	<1	3.13953	>=1	266	17.16	393.7	28	709	300-830	45.74	661	300-830	47	0.375176	<1
1	53	Homo/bisexuel	A	321	Isentress + Truvada	2N+1II	29800	4.47	10-30K	321	200-350	21.98	352	300-830	24.1	577	>500	30.2	459	300-830	24.03	837	>500	40.82	467	300-830	22.78	0	1.95483	14.2623	0.459016	0.911932	<1	1.25708	>=1	1.79229	>=1	727	39.08	727	39.51	459	300-830	24.67	386	300-830	20.97	1.58388	>=1
1	46	Homo/bisexuel	C	235	Kalétra + Truvada	2N+1IPb	79800	4.9	>30K	270	200-350	13.84	1087	>=830	62.54	298	200-350	24.62				624	>500	33.62	887	>=830	47.79	1	0.594114	20.1639	3.37705	0.24839	<1			0.703495	<1	588	30	614	31.04				768	300-830	38.82
1	34	Homo/bisexuel	B	306	Kivexa + Sustiva	2N+1NN	1148	3.05	1K-10K	326	200-350	14.98	1327	>=830	61.01	365	350-500	18.06	1131	>=830	55.99	384	350-500	23.51	730	300-830	44.7	0	5.41273	28.918	2.32787	0.245667	<1	0.322723	<1	0.526027	<1	327	21	410	19.97	841	>=830	54.01	1109	>=830	54.01	0.388823	<1
1	36	Toxicomane IV	B	257	Combivir + Kalétra	2N+1IPb	36300	4.55	>30K	348	200-350	18	1343	>=830	69.47	316	200-350	18.27	1111	>=830	64.25	518	>500	34.44	735	300-830	48.86	0	2.70226	30.4918	2.13115	0.259121	<1	0.284428	<1	0.704762	<1	562	24.59	590	27.07	1026	>=830	44.9	1167	>=830	53.55	0.547758	<1
1	56	Homo/bisexuel	A	378	Kalétra + Kivexa	2N+1IPb	705042	5.84	>30K	476	350-500	4.88	6070	>=830	62.29	530	>500	20.32	1355	>=830	51.95	685	>500	20.67	1725	>=830	52.06	0	0.164271	21.7049	3.04918	0.0784185	<1	0.391144	<1	0.397101	<1	845	26.36	669	24.43	2029	>=830	63.3	1707	>=830	62.34	0.416461	<1
2	38	Hétérosexuel	A	260	Combivir + Kalétra	2N+1IPb	1656	3.21	1K-10K	260	200-350	20.86	569	300-830	45.66	461	350-500	24.45	796	300-830	42.22	362.9	350-500	32	430.9	300-830	38	0	0.227242	34.2295	1.54098	0.456942	<1	0.579146	<1	0.842191	<1	276.4	33.1			351	300-830	42				0.787464	<1
2	24	Hétérosexuel	C	136	Sustiva + Truvada	2N+1NN	11640	4.06	10-30K	173	<200	8.98	1268	>=830	65.87	169	<200	12.69	741	300-830	55.67	205	200-350	17.04	534	300-830	44.38	1	0.29295	46.623	0.918033	0.136435	<1	0.22807	<1	0.383895	<1
1	51	Homo/bisexuel	A	178	Epivir + Kalétra + Zerit	2N+1IPb	192000	5.28	>30K	178	<200	14.75	807	300-830	66.91	352	350-500	19.01	1107	>=830	59.8	399	350-500	21.67	1066	>=830	57.9	0	7.47433	27.6393	8.62295	0.22057	<1	0.317977	<1	0.374296	<1	419	22.67	321	20.41	1107	>=830	59.9	901	>=830	57.31	0.3785	<1
2	47	Hétérosexuel	A	222	Combivir + Viramune	2N+1NN	27100	4.43	10-30K	222	200-350	8.69	1327	>=830	51.99	298	200-350	13.85	1215	>=830	56.48	480	350-500	22.92	1051	>=830	50.19	0	2.61465	81.7705	2.52459	0.167295	<1	0.245267	<1	0.456708	<1	356	19.1	408	20.75	1001	>=830	53.73	1075	>=830	54.67	0.355644	<1
2	37	Hétérosexuel	A	184	Combivir + Viramune	2N+1NN	20600	4.31	10-30K	232	200-350	21.52	576	300-830	53.43	451	350-500	36.93	595	300-830	48.73	871	>500	47.75	780	300-830	42.76	0	2.02601	48.4262	2.06557	0.402778	<1	0.757983	<1	1.11667	>=1	765	41.96	905	42.09	886	>=830	48.6	853	>=830	39.67	0.863431	<1
2	38	Hétérosexuel	A	325	Kalétra + Kivexa	2N+1IPb	1298	3.11	1K-10K	361	350-500	21.86	586	300-830	35.49	434	350-500	30.73	405	300-830	28.68	1055	>500	45.53	324	300-830	13.98	0	6.75702	19.8361	4.13115	0.616041	<1	1.0716	>=1	3.25617	>=1	763	52.01	831	45.7	222	<300	15.13	236	<300	12.98	3.43694	>=1
2	30	Hétérosexuel	A	234	Combivir + Kalétra	2N+1IPb	125763	5.09	>30K	255	200-350	13.91	1289	>=830	70.32	321	200-350	16.88	1347	>=830	70.85	629	>500	26.75	1394	>=830	59.29	0	5.23751	27.2787	7.90164	0.197828	<1	0.238307	<1	0.45122	<1			518	21.47				1165	>=830	48.3
2	40	Hétérosexuel	A	143	Combivir + Viramune	2N+1NN	28800	4.45	10-30K	157	<200	20.98	488	300-830	65.24	143	<200	20	420	300-830	58.74	440	350-500	28.83	709	300-830	46.46	0	0.0328542	56.623	1.11475	0.321721	<1	0.340476	<1	0.620592	<1	326	27.21	450	29.76	668	300-830	55.75	785	300-830	51.91	0.488024	<1
2	51	Hétérosexuel	A	306	Combivir + Viramune	2N+1NN	7840	3.89	1K-10K	378	350-500	20.42	1164	>=830	62.88	405	350-500	31.08	667	300-830	51.18	493	350-500	32.47	651	300-830	42.88	0	1.14168	32.7541	0.95082	0.324742	<1	0.607196	<1	0.757296	<1	706	31.64	525	32.95	977	>=830	43.79	757	300-830	47.52	0.72262	<1
2	29	Hétérosexuel	B	297	Sustiva + Truvada	2N+1NN	32182	4.5	>30K	346	200-350	16.76	1136	>=830	55.03	476	350-500	23.14	1033	>=830	50.21	530	>500	34.98	650	300-830	42.9	0	7.78097	25.9344	2.06557	0.304577	<1	0.460794	<1	0.815385	<1	448	33.48	548	26.02	659	300-830	49.25	822	300-830	39.03	0.679818	<1
1	36	Homo/bisexuel	B	65	Combivir + Kalétra	2N+1IPb	333763	5.52	>30K	65	<200	5.75	722	300-830	63.95	92	<200	7.18	616	300-830	48.12	233	200-350	14.45	629	300-830	39.01	0	4.31759	21.3115	4.78689	0.0900277	<1	0.149351	<1	0.370429	<1			292	13.51				1130	>=830	52.31
1	36	Homo/bisexuel	A	316	Epivir + Kalétra + Zerit	2N+1IPb	8800	3.94	1K-10K	345	200-350	21.21	1600	>=830	98.4	416	350-500	26.16	851	>=830	53.52	553	>500	28.99	985	>=830	51.65	0	0.284736	16.8525	1.31148	0.215625	<1	0.488837	<1	0.561421	<1	493	36.62	621	36.65	727	300-830	54.01	963	>=830	56.84	0.678129	<1
1	49	Toxicomane IV	B	211	Sustiva + Truvada	2N+1NN	45820	4.66	>30K	211	200-350	15.26	1125	>=830	81.4	313	200-350	13.16	1199	>=830	50.42	307	200-350	18.17	602	300-830	35.64	0	24.0383	24.9508	2.16393	0.187556	<1	0.261051	<1	0.509967	<1	226	13.48	289	16.24	667	300-830	39.79	711	300-830	39.96	0.338831	<1
1	41	Homo/bisexuel	A	324	Isentress + Sustiva + Truvada	2N+1NN+1II	18600	4.26	10-30K	340	200-350	18.93	1029	>=830	57.29	401	350-500	24.75	684	300-830	42.22	535	>500	26.48	558	300-830	27.62	0	2.2423	50.7869	12.4262	0.330418	<1	0.586257	<1	0.958781	<1	585	25.43	390	24.37	863	>=830	37.52	430	300-830	26.87	0.677868	<1
2	23	Hétérosexuel	A	304	Combivir + Viramune	2N+1NN	29900	4.47	10-30K	377	350-500	23.81	1095	>=830	69.17	407	350-500	23.44	771	300-830	44.41	574	>500	42.83	622	300-830	46.41	0	0.544832	69.7705	3.18033	0.344292	<1	0.527886	<1	0.92283	<1	683	32.46	573	32.35	892	>=830	42.39	838	>=830	47.31	0.765695	<1
1	45	Hémophile	A	184	Combivir + Viracept	2N+1IP	208000	5.31	>30K	184	<200	13.94	834	>=830	63.22	226	200-350	15.74	868	>=830	60.48	271	200-350	18.66	681	300-830	46.9	0	19.0363	15.9672	1.60656	0.220624	<1	0.260369	<1	0.397944	<1	194	14.99	242	18.73	572	300-830	44.2	526	300-830	40.71	0.339161	<1
1	60	Hétérosexuel	A	249	Combivir + Kalétra	2N+1IPb	358000	5.55	>30K	249	200-350	16.77	818	300-830	55.12	369	350-500	25.73	733	300-830	51.11	538	>500	29.17	869	>=830	47.12	0	0.150582	49.377	3.54098	0.304401	<1	0.503411	<1	0.619102	<1			545	28.29				915	>=830	47.5
1	49	Hétérosexuel	A	197	Combivir + Kalétra	2N+1IPb	110000	5.04	>30K	203	200-350	10.99	1399	>=830	75.78	347	200-350	18.63	1332	>=830	71.53	451	350-500	20.47	1615	>=830	73.3	0	1.18549	22.3279	7.90164	0.145104	<1	0.260511	<1	0.279257	<1			402	23.88				923	>=830	54.84
1	52	Homo/bisexuel	C	38	Sustiva + Truvada	2N+1NN	609000	5.78	>30K	38	<200	9.16	336	300-830	80.43	270	200-350	23.63	804	300-830	70.37	256	200-350	27.17	546	300-830	57.94	1	14.1136	27.082	2.68852	0.113095	<1	0.335821	<1	0.468864	<1	174	20.12	151	19.76	580	300-830	67.04	511	300-830	66.76	0.3	<1
1	46	Hétérosexuel	B	169	Combivir + Norvir + Telzir	2N+1IPb	89584	4.95	>30K	520	>500	23	1249	>=830	55.5	538	>500	25.41	1177	>=830	55.62	573	>500	36.03	726	300-830	45.65	0	11.9535	29.4754	2.98361	0.416333	<1	0.457094	<1	0.789256	<1	668	32.05	669	30.74	1029	>=830	49.35	1038	>=830	47.68	0.649174	<1
1	48	Homo/bisexuel	A	261	Sustiva + Truvada	2N+1NN	305120	5.48	>30K	261	200-350	13	873	>=830	42	425	350-500	18.24	1467	>=830	62.88	517	>500	21.79	1347	>=830	56.75	0	20.9199	39.9672	9.37705	0.298969	<1	0.289707	<1	0.383816	<1	450	19.81	571	20.24	1300	>=830	57.25	1632	>=830	57.82	0.346154	<1
2	54	Inconnu	B	261	Kivexa + Norvir + Telzir	2N+1IPb	546000	5.74	>30K	376	350-500	28.47	754	300-830	57.09	711	>500	32.27	1096	>=830	49.76							0	6.68036	33.7377	5.27869	0.498674	<1	0.648723	<1					1008	44.11				798	300-830	34.93
1	33	Homo/bisexuel	C	156	Combivir + Kalétra	2N+1IPb	370000	5.57	>30K	165	<200	22	225	<300	30	363	350-500	33.03	393	300-830	35.7	991	>500	38	696	300-830	27	1	5.28953	44.9836	3.18033	0.733333	<1	0.923664	<1	1.42385	>=1	518	32.37	789	39.01	427	300-830	26.67	573	300-830	28.31	1.21311	>=1
2	33	Hétérosexuel	B	260	Combivir + Viramune	2N+1NN	35200	4.55	>30K	448	350-500	16	2044	>=830	73	260	200-350	17	1102	>=830	72	397	350-500	29	712	300-830	52	0	5.80151	78.7213	1.83607	0.219178	<1	0.235935	<1	0.557584	<1	405	25	452	26	1122	>=830	61	1027	>=830	59	0.360963	<1
1	65	Hétérosexuel	B	155	Trizivir	3N	46200	4.66	>30K	211	200-350	17	781	300-830	63	172	<200	17	667	300-830	66	187	<200	18.22	646	300-830	62.87	0	4.46543	57.4754	0.852459	0.270166	<1	0.257871	<1	0.289474	<1	183	18	180	20	627	300-830	63.22	568	300-830	62.97	0.291866	<1
1	36	Homo/bisexuel	B	164	Combivir + Kalétra	2N+1IPb	43800	4.64	>30K	265	200-350	26	479	300-830	47	373	350-500	29	576	300-830	44	788	>500	33	1068	>=830	45	0	4.6872	39.1475	2.68852	0.553236	<1	0.647569	<1	0.737828	<1	539	24.99	634	32.15	1090	>=830	50.6	923	>=830	46.78	0.494495	<1
1	50	Homo/bisexuel	A	282	Combivir + Kalétra	2N+1IPb	18700	4.27	10-30K	316	200-350	27.1	738	300-830	59	299	200-350	30.5				522	>500	31.1	794	300-830	56.6	0	4.67625	22.9508	1.83607	0.428184	<1			0.657431	<1	466	32	543	32.4	571	300-830	36.16				0.816112	<1
1	46	Homo/bisexuel	B	291	Norvir + Reyataz + Truvada	2N+1IPb	83202	4.92	>30K	451	350-500	27.42	815	300-830	49.56	477	350-500	31.36	646	300-830	42.46	599	>500	38.58	648	300-830	41.72	0	6.00137	32.2623	2.91803	0.553374	<1	0.73839	<1	0.924383	<1	479	35.52	452	39.78	562	300-830	41.66	456	300-830	40.11	0.852313	<1
1	42	Homo/bisexuel	A	278	Kalétra + Viramune	1NN+1IPb	81700	4.91	>30K	499	350-500	22	1498	>=830	66	460	350-500	22	1338	>=830	64	470	350-500	28	955	>=830	57.38	0	3.47433	28.3934	1.77049	0.333111	<1	0.343797	<1	0.492147	<1	403	26	505	26.95	884	>=830	57	1074	>=830	57.39	0.455882	<1
1	50	Transfusé	A	221	Combivir + Kalétra	2N+1IPb	18400	4.26	10-30K	262	200-350	24	447	300-830	41	313	200-350	23	530	300-830	39	369	350-500	31	357	300-830	30	0	3.42779	61.2787	1.86885	0.58613	<1	0.590566	<1	1.03361	1	429	33	410	32	494	300-830	38	435	300-830	34	0.868421	<1
1	43	Hétérosexuel	B	264	Combivir + Sustiva	2N+1NN	22451	4.35	10-30K	298	200-350	18.28	831	>=830	51.02	598	>500	27.22	750	300-830	34.12							0	7.82752	25.7049	4.36066	0.358604	<1	0.797333	<1					641	26.35				1117	>=830	45.87
1	45	Homo/bisexuel	A	240	Combivir + Kalétra	2N+1IPb	105000	5.02	>30K	248	200-350	15	1122	>=830	68	288	200-350	16	1098	>=830	61	255	200-350	20.07	687	300-830	54.11	0	3.41136	40.4918	3.01639	0.221034	<1	0.262295	<1	0.371179	<1	344	19	325	17	1014	>=830	56	1127	>=830	59	0.33925	<1
1	48	Inconnu	C	214	Combivir + Kalétra	2N+1IPb	750000	5.88	>30K	214	200-350	14	796	300-830	52	432	350-500	15	1498	>=830	52	474	350-500	24	743	300-830	38	1	3.23888	30.8525	2.85246	0.268844	<1	0.288385	<1	0.637954	<1	383	21	415	24.14	691	300-830	38.69	601	300-830	35.02	0.554269	<1
2	45	Hétérosexuel	A	165	Kalétra	1IPb	24600	4.39	10-30K	165	<200	25	289	<300	44	282	200-350	33	370	300-830	44	506	>500	41.4	365	300-830	29.9	0	2.4011	21.1148	0.885246	0.570934	<1	0.762162	<1	1.3863	>=1	327	45	363	50	255	<300	35	209	<300	29	1.28235	>=1
1	64	Homo/bisexuel	A	134	Sustiva + Truvada	2N+1NN	29000	4.46	10-30K	347	200-350	16.43	1465	>=830	69.26	500	350-500	18.56	1741	>=830	64.57	160	<200	17.31	530	300-830	57.5	0	4.77481	31.9672	1.83607	0.23686	<1	0.287191	<1	0.301887	<1	376	22.12	167	19.73	955	>=830	56.07	508	300-830	59.98	0.393717	<1
1	35	Hétérosexuel	A	231	Combivir + Kalétra	2N+1IPb	750000	5.88	>30K	329	200-350	14	1645	>=830	70	637	>500	27	1416	>=830	60							0	2.1848	60.2295	5.5082	0.2	<1	0.449859	<1			405	28.75			829	300-830	58.83				0.48854	<1
1	43	Hétérosexuel	C	208	Combivir + Kalétra	2N+1IPb	311000	5.49	>30K	346	200-350	13	1702	>=830	64	557	>500	21.2	1038	>=830	39.5	995	>500	27.85	1191	>=830	33.34	1	8.37235	46.6557	6	0.20329	<1	0.536609	<1	0.835432	<1	732	24	754	23.75	1072	>=830	35	1139	>=830	35.86	0.682836	<1
1	38	Hétérosexuel	B	8	Combivir + Invirase + Norvir	2N+1IPb	418000	5.62	>30K	8	<200	1	622	300-830	74	160	<200	11	885	>=830	61	369	350-500	17	1259	>=830	58	0	0.375086	19.0164	2.98361	0.0128617	<1	0.180791	<1	0.29309	<1	146	13	331	16	956	>=830	59	1263	>=830	61	0.15272	<1
1	39	Hétérosexuel	A	177	Trizivir	3N	10300	4.01	10-30K	193	<200	14	897	>=830	65	177	<200	15	779	300-830	66	291	200-350	16	1219	>=830	67	0	0.221766	70.4918	0.918033	0.215162	<1	0.227214	<1	0.23872	<1	285	16	275	17	1157	>=830	65	1037	>=830	64	0.246327	<1
1	41	Homo/bisexuel	A	256	Invirase + Norvir + Truvada	2N+1IPb	1795	3.25	1K-10K	382	350-500	19.28	1067	>=830	53.78	458	350-500	21.15	1186	>=830	54.76	513	>500	25.77	905	>=830	45.45	0	7.27173	14.4262	1.11475	0.358013	<1	0.386172	<1	0.566851	<1	568	27.86	528	23.33	990	>=830	48.52				0.573737	<1
1	44	Homo/bisexuel	A	326	Invirase + Kivexa + Norvir	2N+1IPb	4973	3.7	1K-10K	337	200-350	18.45	1157	>=830	63.24	441	350-500	19.05	1352	>=830	58.35							0	7.39493	15.8361	2.06557	0.291271	<1	0.326183	<1			522	26.31	615	26.11	996	>=830	50.19	1173	>=830	49.77	0.524096	<1
2	37	Hétérosexuel	A	191	Combivir + Kalétra	2N+1IPb	2900000	6.46	>30K	191	<200	14.7	731	300-830	59.28	428	350-500	21.24	1196	>=830	59.36	575	>500	30.27	952	>=830	50.14	0	2.14374	59.0492	3.67213	0.261286	<1	0.35786	<1	0.603992	<1	639	27	630	29	1188	>=830	51	1146	>=830	53	0.537879	<1
1	43	Homo/bisexuel	A	210	Combivir + Kalétra	2N+1IPb	15700	4.2	10-30K	239	200-350	18	638	300-830	48	372	350-500	20	1023	>=830	55	231	200-350	22.72	450	300-830	44.32	0	0.774812	45.4426	0.983607	0.374608	<1	0.363636	<1	0.513333	<1	383	22	343	23	853	>=830	49	760	300-830	51	0.449004	<1
2	46	Transfusé	B	163	Epivir + Sustiva + Ziagen	2N+1NN	329000	5.52	>30K	168	<200	4	2646	>=830	63	245	200-350	12	1163	>=830	57	202	200-350	14	835	>=830	58	0	0.186174	15.6393	1.90164	0.0634921	<1	0.210662	<1	0.241916	<1	163	13	232	12	713	300-830	57	1216	>=830	63	0.228612	<1
1	74	Homo/bisexuel	C	5	Combivir + Kalétra	2N+1IPb	717000	5.86	>30K	5	<200	31	68	<300	26	61	<200	13	160	<300	34	85	<200	9	263	<300	28	1	0.0520192	25.2131	3.83607	0.0735294	<1	0.38125	<1	0.323194	<1	75	13	79	9	220	<300	38	264	<300	30	0.340909	<1
1	41	Hétérosexuel	B	202	Combivir + Kalétra	2N+1IPb	75000	4.88	>30K	238	200-350	22	443	300-830	41	390	350-500	25	702	300-830	45	473	350-500	26	898	>=830	50	0	0.106776	24.0656	5.5082	0.537246	<1	0.555556	<1	0.526726	<1	331	24	458	26	704	300-830	51	845	>=830	48	0.47017	<1
2	30	Transfusé	B	37	Combivir + Kalétra	2N+1IPb	743000	5.87	>30K	70	<200	12	57	<300	57	212	200-350	21	455	300-830	45	303	200-350	25	535	300-830	41.9	0	0.251882	30.8525	4.91803	1.22807	>=1	0.465934	<1	0.566355	<1	271	23	300	25	614	300-830	52	590	300-830	48	0.441368	<1
1	50	Hétérosexuel	A	229	Kalétra + Viramune	1NN+1IPb	8520	3.93	1K-10K	315	200-350	16	1281	>=830	65	429	350-500	26	644	300-830	39	571	>500	33	554	300-830	32	0	0.271047	22.9508	1.7377	0.245902	<1	0.666149	<1	1.03069	1	469	33	515	33	454	300-830	32	562	300-830	36	1.03304	1
1	35	Homo/bisexuel	A	285	Combivir + Kalétra	2N+1IPb	181000	5.26	>30K	285	200-350	23.8	718	300-830	46	353	350-500	28	531	300-830	42.5	661	>500	38	748	300-830	43	0	1.04038	22.6885	2.68852	0.396936	<1	0.664783	<1	0.88369	<1	597	32.3	613	37	794	300-830	42.9	681	300-830	41	0.751889	<1
2	31	Hétérosexuel	A	59	Combivir + Kalétra	2N+1IPb	301000	5.48	>30K	74	<200	5	1066	>=830	72	86	<200	7	824	300-830	67	239	200-350	12	1272	>=830	62.03	0	5.43463	38.623	2.36066	0.0694184	<1	0.104369	<1	0.187893	<1	145	10	157	12	928	>=830	64				0.15625	<1
1	53	Hétérosexuel	A	289	Kivexa + Norvir + Telzir	2N+1IPb	17300	4.24	10-30K	289	200-350	24	930	>=830	58.37	358	350-500	37				516	>500	42				0	3.44695	19.1148	2.98361	0.310753	<1					454	39.69			462	300-830	40.44				0.982684	<1
1	52	Hétérosexuel	A	245	Emtriva + Norvir + Reyataz + Viread	2N+1IPb	42500	4.63	>30K	245	200-350	23.5	659	300-830	54	452	350-500	26	904	>=830	52	455	350-500	33	662	300-830	48	0	0.84052	44.4918	10.7541	0.371775	<1	0.5	<1	0.687311	<1
1	47	Homo/bisexuel	A	257	Truvada + Viramune	2N+1NN	27500	4.44	10-30K	285	200-350	12.6	718	300-830	52.13	418	350-500	20	1005	>=830	48.1	469	350-500	26.9	705	300-830	40.4	0	9.3306	23.9344	1.40984	0.396936	<1	0.41592	<1	0.665248	<1			680	28.5				901	>=830	37.8
1	23	Inconnu	A	271	Combivir + Viramune	2N+1NN	34400	4.54	>30K	271	200-350	21	826	300-830	64	657	>500	31	1166	>=830	55	625	>500	30.4	1039	>=830	50.52	0	0.136893	36.4262	1.14754	0.328087	<1	0.563465	<1	0.60154	<1	734	29			1392	>=830	55				0.527299	<1
2	48	Hétérosexuel	C	19	Combivir + Kalétra	2N+1IPb	316228	5.5	>30K	22	<200	4	286	<300	53	75	<200	13	197	<300	34	492	350-500	29.47	624	300-830	37.37	1	16.8843	38.6885	5.04918	0.0769231	<1	0.380711	<1	0.788462	<1	203	29	426	27	273	<300	39	547	300-830	35.26	0.74359	<1
2	31	Hétérosexuel	A	357	Norvir + Telzir + Ziagen	1N+1IPb	2000	3.3	1K-10K	482	350-500	38	541	300-830	42	566	>500	41.01	551	300-830	39.93	715	>500	44.2	596	300-830	36.87	0	5.79877	36.5902	2.78689	0.890943	<1	1.02722	1	1.19966	>=1	612	45.1	672	40.13	487	300-830	35.92	605	300-830	36.13	1.25667	>=1
1	41	Inconnu	A	221	Combivir + Norvir + Telzir	2N+1IPb	38308	4.58	>30K	256	200-350	14.01	1142	>=830	62.44	275	200-350	17	858	>=830	54	308	200-350	21.74	706	300-830	49.8	0	6.15195	29.1475	3.44262	0.224168	<1	0.320513	<1	0.436261	<1			277	20.04				710	300-830	51.38
1	43	Hétérosexuel	A	318	Combivir + Kalétra	2N+1IPb	71200	4.85	>30K	513	>500	38	788	300-830	45	560	>500	35	432	300-830	27	593	>500	40.37	456	300-830	31.09	0	0.0383299	16.7213	2.7541	0.651015	<1	1.2963	>=1	1.30044	>=1	814	36	687	37.11	746	300-830	33	634	300-830	34	1.09115	>=1
1	62	Homo/bisexuel	A	176	Combivir + Viramune	2N+1NN	251000	5.4	>30K	176	<200	16	616	300-830	56	329	200-350	24	726	300-830	53	313	200-350	28	498	300-830	45	0	0.147844	43.541	6.45902	0.285714	<1	0.453168	<1	0.628514	<1	341	26	270	25.86	696	300-830	52.18	536	300-830	51.36	0.489943	<1
1	35	Hétérosexuel	A	255	Combivir + Kalétra	2N+1IPb	138000	5.14	>30K	283	200-350	24	625	300-830	53	518	>500	28	1036	>=830	56	684	>500	30	1138	>=830	49	0	0.550308	25.7049	1.86885	0.4528	<1	0.5	<1	0.601054	<1	656	28.06	612	30.63	1076	>=830	46.05	935	>=830	46.78	0.609665	<1
1	42	Homo/bisexuel	C	3	Combivir + Kalétra	2N+1IPb	299000	5.48	>30K	3	<200	2	100	<300	59	63	<200	5	857	>=830	68	350	200-350	18.17	1259	>=830	65.45	1	8.95003	48.6557	1.40984	0.03	<1	0.0735123	<1	0.277998	<1			275	13.39				1420	>=830	69.07
1	38	Homo/bisexuel	B	125	Combivir + Kalétra	2N+1IPb	750000	5.88	>30K	162	<200	14	800	300-830	69	861	>500	20.34	2441	>=830	57.71	1267	>500	26.01	2736	>=830	56.16	0	0.219028	29.7377	12.9836	0.2025	<1	0.352724	<1	0.463085	<1	641	25			1474	>=830	57				0.434871	<1
1	43	Homo/bisexuel	A	334	Norvir + Reyataz + Truvada	2N+1IPb	329105	5.52	>30K	416	350-500	14.81	1737	>=830	61.81							503	>500	32.88	648	300-830	42.34	0	2.75428	26.0656	6.88525	0.239493	<1			0.776235	<1			456	25.19				908	>=830	50.18
1	56	Hétérosexuel	A	309	Kalétra + Truvada	2N+1IPb	65964	4.82	>30K	344	200-350	12.37	1707	>=830	61.29	484	350-500	20.67	1399	>=830	59.72	649	>500	24.49	1517	>=830	57.25	0	2.13552	22.4918	8.4918	0.201523	<1	0.345961	<1	0.427818	<1	503	24.77	526	21.59	1146	>=830	56.4	1338	>=830	54.87	0.438918	<1
1	54	Homo/bisexuel	A	179	Kalétra	1IPb	16218	4.21	10-30K	198	<200	23	288	<300	33	375	350-500	26	411	300-830	28	237	200-350	32.1	138	<300	18.8	0	0.284736	62.4262	2.98361	0.6875	<1	0.912409	<1	1.71739	>=1	339	29.8	407	37.5	234	<300	20.6	221	<300	20.4	1.44872	>=1
1	49	Homo/bisexuel	B	104	Combivir + Norvir + Telzir	2N+1IPb	40000	4.6	>30K	121	<200	9	1123	>=830	80.73	180	<200	15.52	817	300-830	70.48	235	200-350	21.78	706	300-830	65.34	0	0.358658	48.2295	3.27869	0.107747	<1	0.220318	<1	0.332861	<1	184	19			647	300-830	68				0.284389	<1
2	31	Hétérosexuel	A	267	Combivir + Kalétra	2N+1IPb	79068	4.9	>30K	274	200-350	14.31	1036	>=830	54.18	692	>500	26.22	1237	>=830	46.86	739	>500	30.54	967	>=830	40	0	0.287474	58.2951	4.29508	0.264479	<1	0.559418	<1	0.764219	<1
2	31	Hétérosexuel	A	247	Combivir + Kalétra	2N+1IPb	19587	4.29	10-30K	247	200-350	22	1437	>=830	65.84	385	350-500	42				482	350-500	39	390	300-830	33	0	1.42642	42.7869	2.98361	0.171886	<1			1.2359	>=1	505	44	348	47
1	34	Hétérosexuel	A	205	Invirase + Norvir + Truvada	2N+1IPb	114000	5.06	>30K	205	200-350	9	2297	>=830	75	337	200-350	15.26	1432	>=830	64.66	502	>500	20.89	1322	>=830	55.04	0	0.960986	21.7705	3.63934	0.0892468	<1	0.235335	<1	0.379728	<1	466	18	521	18.73				1639	>=830	58.93
2	39	Hétérosexuel	A	198	Kalétra + Truvada	2N+1IPb	156000	5.19	>30K	198	<200	16	813	300-830	63.81	293	200-350	25				473	350-500	32.6	696	300-830	47.94	0	0.733744	47.1803	3.54098	0.243542	<1			0.679598	<1	380	27	325	32.1				482	300-830	47.61
1	60	Hétérosexuel	A	49	Combivir + Viramune	2N+1NN	1793938	6.25	>30K	49	<200	3.68	1092	>=830	82.81	463	350-500	22	1333	>=830	62	410	350-500	24.65	966	>=830	58.07	0	0.197125	28.8852	5.5082	0.0448718	<1	0.347337	<1	0.424431	<1	476	23.38			1208	>=830	59.24				0.39404	<1
1	39	Homo/bisexuel	A	272	Kalétra + Truvada	2N+1IPb	4671	3.67	1K-10K	313	200-350	23.65	658	300-830	49.69	376	350-500	31.81	469	300-830	39.66	748	>500	31.3	1089	>=830	45.58	0	9.96578	14.9508	1.40984	0.475684	<1	0.801706	<1	0.686869	<1	544	32.05	895	31.53	792	300-830	46.64	1307	>=830	46.05	0.686869	<1
2	76	Hétérosexuel	C	5	Kalétra + Kivexa	2N+1IPb	197423	5.3	>30K	5	<200	1	445	300-830	88	13	<200	3	370	300-830	80	46	<200	6	617	300-830	83	1	0.0410678	31.7049	2.52459	0.011236	<1	0.0351351	<1	0.0745543	<1	28	5	39	6	515	300-830	86	529	300-830	84	0.0543689	<1
2	24	Hétérosexuel	A	139	Truvada + Viramune	2N+1NN	89300	4.95	>30K	139	<200	24.4	223	<300	39.1	376	350-500	30.9	449	300-830	37	570	>500	37.8	512	300-830	34	0	0.314853	22.1967	5.40984	0.623318	<1	0.837416	<1	1.11328	>=1	381	35.1	367	32.6	351	300-830	32.4	401	300-830	35.6	1.08547	>=1
1	41	Homo/bisexuel	C	25	Sustiva + Truvada	2N+1NN	1023389	6.01	>30K	34	<200	5	520	300-830	81	315	200-350	22.07	875	>=830	61.41	318	200-350	31.44	458	300-830	45.28	1	0.0985626	38.3279	11.4754	0.0653846	<1	0.36	<1	0.694323	<1	322	28.74	444	27.72	556	300-830	49.62	793	300-830	49.47	0.579137	<1
1	37	Homo/bisexuel	A	274	Invirase + Norvir + Truvada	2N+1IPb	12814	4.11	10-30K	286	200-350	18.74	736	300-830	48.17	467	350-500	22.09	989	>=830	46.71							0	1.9165	21.3443	2.65574	0.388587	<1	0.472194	<1			506	24.51	460	28.08	898	>=830	43.46	602	300-830	36.73	0.563474	<1
2	27	Hétérosexuel	B	314	Combivir + Kalétra	2N+1IPb	3446	3.54	1K-10K	314	200-350	37	357	300-830	42	507	>500	43	460	300-830	39	920	>500	46	680	300-830	34	0	0.0465435	39.082	1.83607	0.879552	<1	1.10217	>=1	1.35294	>=1	642	42			596	300-830	39				1.07718	>=1
1	36	Homo/bisexuel	A	152	Truvada + Viramune	2N+1NN	102000	5.01	>30K	154	<200	18.4	391	300-830	46.5	543	>500	25.1				696	>500	24.9	1442	>=830		0	0.375086	20.623	5.5082	0.393862	<1			0.482663	<1	850	17.9	632	35.4	2170	>=830	45.7	833	>=830	46.7	0.391705	<1
1	43	Homo/bisexuel	A	247	Combivir + Kalétra	2N+1IPb	21197	4.33	10-30K	429	350-500	26	627	300-830	38	247	200-350	46	140	<300	26	393	350-500	41	233	<300	24	0	0.0355921	21.9016	4.62295	0.684211	<1	1.76429	>=1	1.6867	>=1	352	44	721	46	234	<300	29	486	300-830	31	1.50427	>=1
1	47	Homo/bisexuel	A	261	Kalétra + Truvada	2N+1IPb	14000	4.15	10-30K	261	200-350	28.85	315	300-830	34.76	632	>500	37.96	489	300-830	29.33	678	>500	37.52	607	300-830	33.59	0	1.21287	23.8689	1.83607	0.828571	<1	1.29243	>=1	1.11697	>=1	617	36.31	412	38.41	520	300-830	30.61	323	300-830	30.16	1.18654	>=1
1	63	Hétérosexuel	A	38	Combivir + Kalétra	2N+1IPb	251189	5.4	>30K	38	<200	5.6	498	300-830	72.3	173	<200	19.82	457	300-830	52.16	327	200-350	19.25	933	>=830	5.71	0	0.224504	40.459	2.13115	0.0763052	<1	0.378556	<1	0.350482	<1	217	18.52	214	20.16	624	300-830	53.19	526	300-830	49.35	0.347756	<1
1	39	Homo/bisexuel	A	209	Invirase + Norvir + Truvada	2N+1IPb	18124	4.26	10-30K	209	200-350	10.7	1453	>=830	74.34	368	350-500	14.93	1691	>=830	68.5	393	350-500	20.34	1219	>=830	59.23	0	0.429843	17.0164	2.55738	0.14384	<1	0.217623	<1	0.322395	<1	427	23.83	376	20.66	994	>=830	55.44	1061	>=830	58.24	0.429577	<1
2	34	Hétérosexuel	A	356	Norvir + Reyataz + Truvada	2N+1IPb	13832	4.14	10-30K	390	350-500	24.12	751	300-830	46.37	393	350-500	33.83	415	300-830	35.71	969	>500	40.92	782	300-830	33.05	0	1.10883	18.623	2.7541	0.519308	<1	0.946988	<1	1.23913	>=1			548	37.99				513	300-830	35.57
1	27	Homo/bisexuel	A	187	Kalétra + Truvada	2N+1IPb	52300	4.72	>30K	187	<200	24	432	300-830	51	592	>500	36				850	>500	36.88	1023	>=830	44.4	0	0.572211	17.2131	4.81967	0.43287	<1			0.83089	<1	849	42	670	34.6				883	>=830	45.6
1	40	Homo/bisexuel	A	127	Combivir + Kalétra	2N+1IPb	500000	5.7	>30K	298	200-350	20	677	300-830	45	628	>500	34	659	300-830	35	517	>500	36	538	300-830	37	0	0.0219028	25.6721	3.70492	0.440177	<1	0.952959	<1	0.960967	<1	639	36			605	300-830	34				1.0562	>=1
1	45	Hétérosexuel	C	78	Kalétra + Truvada	2N+1IPb	446861	5.65	>30K	98	<200	13.1	507	300-830	67.52	255	200-350	20.18	662	300-830	52.28	371	350-500	25.2	751	300-830	51.09	1	0.0793977	25.3443	5.27869	0.193294	<1	0.385196	<1	0.494008	<1	293	23.9			606	300-830	49.32				0.483498	<1
2	33	Hétérosexuel	A	254	Norvir + Reyataz + Truvada	2N+1IPb	2431	3.39	1K-10K	277	200-350	22.29	441	300-830	35.57	281	200-350	20.77	469	300-830	34.74	433	350-500	24.8	560	300-830	32.07	0	1.4538	17.9344	0.885246	0.628118	<1	0.599147	<1	0.773214	<1	293	23.13	302	24.72	440	300-830	34.73	401	300-830	32.8	0.665909	<1
1	48	Homo/bisexuel	A	375	Isentress + Truvada	2N+1II	19500	4.29	10-30K	414	350-500	35.9	394	300-830	36.4	634	>500	38.2	531	300-830	32	573	>500	30.8				0	0.673511	15.3443	0.885246	1.05076	>=1	1.19397	>=1			491	29.1	705	42.4	404	300-830	31.3	476	300-830	28.6	1.21535	>=1
1	43	Homo/bisexuel	A	232	Isentress + Truvada	2N+1II	9790	3.99	1K-10K	449	350-500	35.9	646	300-830	51.7	484	350-500	39.2	963	>=830	52.9	787	>500	40.6	779	300-830	40.2	0	9.013	15.3443	0.557377	0.695046	<1	0.502596	<1	1.01027	1	792	42.1	809	41.7	802	300-830	42.6	197	<300	41.1	0.987531	<1
1	47	Hétérosexuel	C	43	Sustiva + Truvada	2N+1NN	187000	5.27	>30K	43	<200	8.7	334	300-830	66.8	325	200-350	22.6	799	300-830	55.5	650	>500	34.14	929	>=830	48.73	1	0.128679	53.4098	3.96721	0.128743	<1	0.406758	<1	0.699677	<1	697	29.31	709	30.58	1197	>=830	50.32	1129	>=830	48.69	0.582289	<1
1	48	Homo/bisexuel	A	280	Sustiva + Truvada	2N+1NN	63000	4.8	>30K	280	200-350	19.78	841	>=830	59.36	317	200-350	20.2	911	>=830	58.07	440	350-500	25.01	645	300-830	36.68	0	2.07255	19.6393	1.04918	0.332937	<1	0.347969	<1	0.682171	<1	438	23.52	499	26.49	913	>=830	49.04	839	>=830	44.59	0.479737	<1
1	47	Hétérosexuel	A	10	Sustiva + Truvada	2N+1NN	24909	4.4	10-30K	10	<200	2.57	286	<300	76.82	24	<200	6.11	307	300-830	79.31	70	<200	14.3	316	300-830	64.63	0	17.1034	15.3443	1.63934	0.034965	<1	0.0781759	<1	0.221519	<1	69	12.55	64	10.62	371	300-830	67.41	389	300-830	64.18	0.185984	<1
1	27	Homo/bisexuel	A	221	Combivir + Kalétra	2N+1IPb	130000	5.11	>30K	250	200-350	17	764	300-830	52	289	200-350	20	649	300-830	45	326	200-350	21	637	300-830	41	0	0.383299	18.3607	3.04918	0.327225	<1	0.4453	<1	0.511774	<1	367	21	350	22	787	300-830	45	748	300-830	47	0.466328	<1
1	49	Homo/bisexuel	A	171	Norvir + Reyataz + Truvada	2N+1IPb	37526	4.57	>30K	211	200-350	22.25	513	300-830	53.85	368	350-500	27.33	674	300-830	49.97	377	350-500	30.13	596	300-830	47.72	0	0.689938	32.623	2.81967	0.411306	<1	0.545994	<1	0.63255	<1	686	25.32	464	31.15	1550	>=830	57.24	722	300-830	48.46	0.442581	<1
2	47	Hétérosexuel	A	105	Norvir + Telzir + Trizivir	3N+1IPb	25545	4.41	10-30K	222	200-350	12.5	1641	>=830	68	295	200-350	11	2064	>=830	77							0	1.03765	24.918	2.88525	0.135283	<1	0.142926	<1			269	13	325	15
2	21	Inconnu	A	195	Kalétra + Kivexa	2N+1IPb	1939	3.29	1K-10K	224	200-350	19.2	728	300-830	62.29	250	200-350	18.34	801	300-830	58.62	423	350-500	24.83	822	300-830	48.22	0	0.481862	19.9344	0.918033	0.307692	<1	0.31211	<1	0.514599	<1	341	23.06	435	24.44	777	300-830	52.49	879	>=830	49.32	0.438867	<1
1	42	Hémophile	A	167.7	Sustiva + Truvada	2N+1NN	10300	4.01	10-30K	167.7	<200	15	581	300-830	52	189	<200					245	200-350	25.34	353	300-830	36.48	0	17.7303	42.0984	0.852459	0.28864	<1			0.694051	<1	281	22	194	21.11	495	300-830	40	370	300-830	40.19	0.567677	<1
1	46	Homo/bisexuel	A	287	Emtriva + Kalétra + Viread	2N+1IPb	4300	3.63	1K-10K	351	350-500	22	1053	>=830	66	405	350-500	26.6	944	>=830	62.1	661	>500	40	793	300-830	48	0	13.1581	22.2623	0.983607	0.333333	<1	0.429025	<1	0.833544	<1	566	35	514		847	>=830	52.4	605	300-830		0.668241	<1
1	45	Hétérosexuel	A	164	Combivir + Viramune	2N+1NN	190000	5.28	>30K	164	<200	8	1457	>=830	71	284	200-350	11	1987	>=830	77	293	200-350	13	1553	>=830	69	0	8.00548	57.3443	2.72131	0.11256	<1	0.142929	<1	0.188667	<1	218	12	278	13	1289	>=830	71	1475	>=830	69	0.169123	<1
1	51	Toxicomane IV	C	53	Kalétra + Truvada	2N+1IPb	82000	4.91	>30K	53	<200	9	385	300-830	65	240	200-350	10	1728	>=830	72							1	15.6222	39.0164	4.88525	0.137662	<1	0.138889	<1
1	46	Hétérosexuel	C	98	Sustiva + Truvada	2N+1NN	5700	3.76	1K-10K	517	>500	17	1887	>=830	62	121	<200	12.21	515	300-830	51.33	168	<200	14	612	300-830	51	1	7.93429	31.1803	2.7541	0.27398	<1	0.234951	<1	0.27451	<1	156	12	154	14	689	300-830	53	583	300-830	53	0.226415	<1
1	43	Homo/bisexuel	A	228	Trizivir	3N	11000	4.04	10-30K	290	200-350	25	534	300-830	46	308	200-350	20	770	300-830	50	464	350-500	29	672	300-830	42	0	3.01985	69.1475	2.52459	0.543071	<1	0.4	<1	0.690476	<1	414	30	404	28	593	300-830	43	621	300-830	43	0.698145	<1
1	50	Hétérosexuel	B	188	Combivir + Sustiva	2N+1NN	13000	4.11	10-30K	376	350-500	18	1503	>=830	72	222	200-350	17	927	>=830	71	188	<200					0	14.2423	41.082	4.13115	0.250166	<1	0.239482	<1			248	18			1018	>=830	74				0.243615	<1
1	41	Hétérosexuel	A	273	Trizivir	3N	30000	4.48	10-30K	273	200-350	13	1071	>=830	51	339	200-350	15	1061	>=830	47	422	350-500	22	921	>=830	48	0	6.86379	59.0492	1.60656	0.254902	<1	0.31951	<1	0.458198	<1	457	20	425	20	1120	>=830	49	977	>=830	46	0.408036	<1
1	45	Hétérosexuel	A	14	Combivir + Kalétra	2N+1IPb	170000	5.23	>30K	14	<200	3	259	<300	57	66	<200	6	716	300-830	65	137	<200	10	863	>=830	63	0	0.550308	86.7541	8.2623	0.0540541	<1	0.0921788	<1	0.158749	<1
1	71	Homo/bisexuel	A	357	Truvada + Viramune	2N+1NN	11000	4	10-30K	460	350-500	20	1564	>=830	68	676	>500	26	1664	>=830	64	589	>500	31	1140	>=830	60	0	5.34155	21.6393	6.85246	0.294118	<1	0.40625	<1	0.516667	<1			560	28				1200	>=830	60
1	49	Hétérosexuel	C	13	Combivir + Kalétra	2N+1IPb	320000	5.51	>30K	13	<200	2	410	300-830	65	60	<200	3	1536	>=830	77	115	<200	5	1704	>=830	74	1	0.0492813	55.2787	3.2459	0.0317073	<1	0.0390625	<1	0.0674883	<1	81	4	92	5	1435	>=830	71	1356	>=830	74	0.056446	<1
1	45	Homo/bisexuel	C	168	Combivir + Viramune	2N+1NN	15000	4.2	10-30K	182	<200	13	980	>=830	70	238	200-350	17	980	>=830	70	441	350-500	21	1386	>=830	66	1	4.18891	21.7705	8.68852	0.185714	<1	0.242857	<1	0.318182	<1	336	21	462	21	1056	>=830	66	1430	>=830	65	0.318182	<1
1	37	Homo/bisexuel	C	43	Epivir + Viramune + Viread	2N+1NN	100000	5	>30K	43	<200	4	491	300-830	46	85	<200	5	872	>=830	51	135	<200	7	986	>=830	51	1	7.87406	23.8361	3.90164	0.0875764	<1	0.0974771	<1	0.136917	<1
1	49	Hétérosexuel	A	243	Trizivir	3N	5200	3.72	1K-10K	462	350-500	26	905	>=830	51	384	350-500	25	753	300-830	49	484	350-500	24	1069	>=830	53	0	1.81246	42.918	0.95082	0.510497	<1	0.50996	<1	0.45276	<1	256	28	313	24	365	300-830	40	548	300-830	42	0.70137	<1
1	46	Homo/bisexuel	A	308	Truvada + Viramune	2N+1NN	51000	4.71	>30K	373	350-500	12.24	2300	>=830	74.51	374	350-500	17	1540	>=830	70	378	350-500	21	1116	>=830	62	0	0.665298	37.4754	3.27869	0.162174	<1	0.242857	<1	0.33871	<1	414	23			1080	>=830	60				0.383333	<1
1	39	Homo/bisexuel	A	271	Trizivir	3N	47000	4.67	>30K	271	200-350	20	637	300-830	47	521	>500	28				831	>500	28	1484	>=830	50	0	0.747433	70.4262	8	0.425432	<1			0.559973	<1	690	24	794	26	1580	>=830	55	1710	>=830	56	0.436709	<1
1	63	Transfusé	A	281	Combivir + Kalétra	2N+1IPb	78000	4.89	>30K	284	200-350	19	718	300-830	48	328	200-350	28	503	300-830	43	384	350-500	28	590	300-830	43	0	0.156057	77.377	4.62295	0.395543	<1	0.652087	<1	0.650847	<1	356	30	365	27	522	300-830	44	608	300-830	45	0.681992	<1
1	44	Homo/bisexuel	A	168	Truvada + Viramune	2N+1NN	210000	5.3	>30K	255	200-350	17	1095	>=830	73	285	200-350	15	1406	>=830	74	306	200-350	17	1152	>=830	64	0	0.930869	22.3279	5.5082	0.232877	<1	0.202703	<1	0.265625	<1	228	19	300	25	744	300-830	62	648	300-830	54	0.306452	<1
1	36	Homo/bisexuel	B	334	Combivir + Sustiva	2N+1NN	461966	5.66	>30K	334	200-350	19	1036	>=830	59	557	>500	32	679	300-830	39	619	>500	35	601	300-830	34	0	0.383299	33.082	5.54098	0.322394	<1	0.820324	<1	1.02995	1			630	35				594	300-830	33
1	42	Homo/bisexuel	B	123	Combivir + Kalétra	2N+1IPb	106000	5.03	>30K	323	200-350	10	1838	>=830	57	243	200-350	15	712	300-830	44	216	200-350	20	508	300-830	47	0	1.11157	75.0164	6.7541	0.175734	<1	0.341292	<1	0.425197	<1	260	20			611	300-830	47				0.425532	<1
1	49	Homo/bisexuel	A	296	Epivir + Sustiva + Viread	2N+1NN	20000	4.3	10-30K	296	200-350	14	1414	>=830	67	404	350-500	19	1318	>=830	62	367	350-500	26	748	300-830	53	0	0.848734	19.2131	3.37705	0.209335	<1	0.306525	<1	0.490642	<1	344	23	456	21	868	>=830	58	1238	>=830	57	0.396313	<1
1	52	Toxicomane IV	A	96	Kalétra + Truvada	2N+1IPb	18000	4.3	10-30K	96	<200	12	560	300-830	70	156	<200	13	828	300-830	69	178	<200	16.2	689	300-830	62.6	0	0.188912	25.5082	2	0.171429	<1	0.188406	<1	0.258345	<1	140	20	200	20	420	300-830	60	600	300-830	60	0.333333	<1
1	52	Hétérosexuel	C	47	Combivir + Kalétra	2N+1IPb	750000	5.88	>30K	72	<200	4	1295	>=830	72	131	<200	6	1393	>=830	64							1	14.6804	34.3279	3.11475	0.0555985	<1	0.0940416	<1			191	9	229	10	1272	>=830	60	1238	>=830	54	0.150157	<1
1	51	Toxicomane IV	A	193	Trizivir	3N	18700	4.27	10-30K	244	200-350	13.6	1356	>=830	75.5	313	200-350	17.4	1214	>=830	67.6							0	16	69.377	3.86885	0.179941	<1	0.257825	<1
1	53	Hétérosexuel	A	319	Epivir + Kalétra + Viread	2N+1IPb	76000	4.88	>30K	319	200-350	28	673	300-830	59	857	>500	34	1336	>=830	53	1119	>500	39				0	0.232717	28	11.9672	0.473997	<1	0.641467	<1			990	41			1110	>=830	46				0.891892	<1
2	50	Hétérosexuel	A	280	Epivir + Reyataz + Viread	2N+1IP	29000	4.46	10-30K	280	200-350	23	755	300-830	62	587	>500	44	427	300-830	32	789	>500	46.82	446	300-830	26.23	0	2.94867	25.9344	11.7049	0.370861	<1	1.37471	>=1	1.76906	>=1			623	47				358	300-830	27
1	46	Homo/bisexuel	C	43	Combivir + Norvir + Telzir	2N+1IPb	72000	4.86	>30K	69	<200	4	138	<300	8	109	<200	6	1158	>=830	64	227	200-350	10	1453	>=830	64	1	0.0821355	23.5082	5.34426	0.5	<1	0.0941278	<1	0.156228	<1	96	10	215	12	568	300-830	59	1112	>=830	62	0.169014	<1
1	62	Homo/bisexuel	B	80	Trizivir	3N	22000	4.34	10-30K	80	<200	8	690	300-830	69	304	200-350	13	1544	>=830	66	384	350-500	17	1489	>=830	66	0	0.0848734	62.5246	4.59016	0.115942	<1	0.196891	<1	0.257891	<1			365	17				1437	>=830	67
2	49	Hétérosexuel	A	261	Truvada + Viramune	2N+1NN	84000	4.92	>30K	261	200-350	18	928	>=830	64	525	>500	35	615	300-830	41	1062	>500	59	486	300-830	27	0	2.47228	39.7705	4	0.28125	<1	0.853659	<1	2.18519	>=1			675	45				420	300-830	28
1	50	Homo/bisexuel	A	288	Kivexa + Norvir + Telzir	2N+1IPb	14000	4.1	10-30K	363	350-500	33	528	300-830	48	432	350-500	36	504	300-830	42	518	>500	37	546	300-830	39	0	2.34908	33.5738	2.85246	0.6875	<1	0.857143	<1	0.948718	<1	576	36	585	39	672	300-830	42	600	300-830	40	0.857143	<1
1	43	Hétérosexuel	A	242	Combivir + Sustiva	2N+1NN	4900	3.69	1K-10K	242	200-350	14	1124	>=830	65	338	200-350	27	638	300-830	51	581	>500	28	913	>=830	44	0	0.019165	21.4426	4.78689	0.215302	<1	0.529781	<1	0.636364	<1			541	30				775	300-830	43
1	36	Homo/bisexuel	A	350	Truvada + Viramune	2N+1NN	38000	4.6	>30K	406	350-500	29	672	300-830	48	528	>500	44	480	300-830	40	672	>500	48	476	300-830	34	0	0.900753	20.0328	2.78689	0.604167	<1	1.1	>=1	1.41176	>=1	564	47	630	45	420	300-830	35	504	300-830	36	1.34286	>=1
1	38	Homo/bisexuel	B	238	Truvada + Viramune	2N+1NN	44000	4.6	>30K	288	200-350	16	1098	>=830	61	399	350-500	21	1026	>=830	54	594	>500	22	1296	>=830	48	0	0.676249	21.4426	1.60656	0.262295	<1	0.388889	<1	0.458333	<1	420	21	450	25	960	>=830	48	864	>=830	48	0.4375	<1
2	40	Hétérosexuel	A	218	Invirase + Norvir + Truvada	2N+1IPb	12000	4.08	10-30K	238	200-350	34	336	300-830	48	222	200-350	38	222	<300	38	342	200-350	38	252	<300	28	0	0.668036	50.0984	4.39344	0.708333	<1	1	1	1.35714	>=1	218	39	280	39.58	173	<300	31	207	<300	29.23	1.26012	>=1
1	43	Homo/bisexuel	A	223	Kalétra + Truvada	2N+1IPb	100000	5	>30K	240	200-350	24	512	300-830	55	390	350-500	30	572	300-830	44							0	3.09377	32.3279	8.59016	0.46875	<1	0.681818	<1
2	28	Hétérosexuel	C	18	Kalétra + Truvada	2N+1IPb	120000	5.1	>30K	25	<200	3.1	568	300-830	71	152	<200	8	1102	>=830	58	221	200-350	13				1	0.0438056	26.1311	2.7541	0.0440141	<1	0.137931	<1			154	11	204	12	714	300-830	51	918	>=830	54	0.215686	<1
1	27	Homo/bisexuel	A	342	Kivexa + Norvir + Telzir	2N+1IPb	52000	4.7	>30K	342	200-350	19	990	>=830	55							437	350-500	23	817	300-830	43	0	1.60438	33.541	3.14754	0.345455	<1			0.534884	<1	418	22			855	>=830	45				0.488889	<1
1	46	Hétérosexuel	C	477	Kivexa + Sustiva	2N+1NN	57000	4.76	>30K	477	350-500	23	1121	>=830	54	816	>500	24	2006	>=830	59	986	>500	29	1598	>=830	47	1	13.692	37.1475	1.83607	0.425513	<1	0.40678	<1	0.617021	<1	810	27	986	29	1500	>=830	50	1598	>=830	47	0.54	<1
1	69	Homo/bisexuel	A	155	Sustiva + Truvada	2N+1NN	42000	4.62	>30K	171	<200	18	581	300-830	61	279	200-350	24.34	569	300-830	49.35	264	200-350	33	376	300-830	47	0	0.156057	35.3115	5.01639	0.29432	<1	0.490334	<1	0.702128	<1	288	24	297	27	624	300-830	52	561	300-830	51	0.461538	<1
1	52	Homo/bisexuel	A	194	Sustiva + Truvada	2N+1NN	150000	5.18	>30K	194	<200	13	882	>=830	59	425	350-500	25	884	>=830	52	576	>500	32	810	300-830	45	0	2.32444	40.6557	26.7869	0.219955	<1	0.480769	<1	0.711111	<1	520	26	714	34	960	>=830	48	882	>=830	42	0.541667	<1
1	47	Homo/bisexuel	A	245	Kalétra + Truvada	2N+1IPb	360000	5.56	>30K	245	200-350	21	664	300-830	57	546	>500	37	605	300-830	41	646	>500	38	595	300-830	35	0	0.11499	29.5738	2.7541	0.368976	<1	0.902479	<1	1.08571	>=1	714	42	660	44	595	300-830	35	480	300-830	32	1.2	>=1
2	31	Hétérosexuel	A	88	Truvada + Viramune	2N+1NN	17000	4.2	10-30K	92	<200	7.7	576	300-830	48	150	<200	10	720	300-830	48	300	200-350	15	840	>=830	42	0	0.449008	24.1639	1.2459	0.159722	<1	0.208333	<1	0.357143	<1	156	13	238	14	492	300-830	41	680	300-830	40	0.317073	<1
1	31	Homo/bisexuel	A	272	Kalétra + Truvada	2N+1IPb	98000	5	>30K	272	200-350	16	1020	>=830	60	418	350-500	22	893	>=830	47	459	350-500	27	748	300-830	44	0	1.82888	31.2131	7.34426	0.266667	<1	0.468085	<1	0.613636	<1	325	25	589	31	585	300-830	45	817	300-830	43	0.555556	<1
2	37	Hétérosexuel	A	134	Kalétra + Truvada	2N+1IPb	130000	5.11	>30K	134	<200	9	715	300-830	48	209	200-350	19	407	300-830	37	304	200-350	19	528	300-830	33	0	5.5332	34.9508	9.70492	0.187413	<1	0.513514	<1	0.575758	<1	253	23	220	22	407	300-830	37	350	300-830	35	0.621622	<1
2	45	Hétérosexuel	B	278	Norvir + Telzir + Truvada	2N+1IPb	97480	4.99	>30K	278	200-350	24.6	711	300-830	63	390	350-500	37	443	300-830	42.1	563	>500	53.9	294	<300	28.2	0	16.4654	42.0328	3.37705	0.390999	<1	0.880361	<1	1.91497	>=1	582	43.5	731	49.3	459	300-830	34.3	497	300-830	33.5	1.26797	>=1
2	42	Transfusé	A	249	Combivir + Sustiva	2N+1NN	50100	4.7	>30K	256	200-350	21.1	712	300-830	58.7	331	200-350	23.3	816	300-830	57.5	538	>500	35.2	655	300-830	42.8	0	14.7214	37.1148	1.7377	0.359551	<1	0.405637	<1	0.821374	<1	572	30	517	33.6	944	>=830	49.5	703	300-830	45.7	0.605932	<1
2	51	Hétérosexuel	B	247	Combivir + Viread	3N	33800	4.53	>30K	247	200-350	17.8	772	300-830	55.6	382	350-500	24.9	806	300-830	52.6	435	350-500	32.7	560	300-830	42.1	0	9.7358	25.8361	2.06557	0.319948	<1	0.473945	<1	0.776786	<1	370	29.4	795	36.9	550	300-830	43.7	814	300-830	37.8	0.672727	<1
1	40	Hétérosexuel	A	225	Norvir + Telzir + Truvada	2N+1IPb	35276	4.55	>30K	225	200-350	27.7	350	300-830	42.9	492	350-500	23	1051	>=830	49	442	350-500	30.1	607	300-830	41.4	0	10.0041	24.8525	2.78689	0.642857	<1	0.468126	<1	0.728171	<1	364	23.5	395	26	727	300-830	46.9	670	300-830	44	0.500688	<1
1	47	Hétérosexuel	A	325	Trizivir	3N	56300	4.75	>30K	341	200-350	30.7	536	300-830	48.3	585	>500	40.3	657	300-830	45.2	595	>500	36.6	793	300-830	48.7	0	1.97673	89.6066	4.36066	0.636194	<1	0.890411	<1	0.750315	<1	563	38.9	602	36	684	300-830	47.4	847	>=830	50.7	0.823099	<1
1	46	Homo/bisexuel	A	217	Sustiva + Truvada	2N+1NN	1450	3.16	1K-10K	217	200-350	28.8	387	300-830	51.3	313	200-350	31.6	516	300-830	52.1	493	350-500	39.4	634	300-830	50.7	0	11.0856	17.4426	0.491803	0.560724	<1	0.606589	<1	0.777603	<1	338	36.9	298	37.8	468	300-830	51.1	364	300-830	46.2	0.722222	<1
1	53	Toxicomane IV	C	94	Trizivir	3N	648000	5.81	>30K	214	200-350	7.7	2048	>=830	74.3	401	350-500	10.7	2709	>=830	72.2							1	13.8316	56.918	0.983607	0.104492	<1	0.148025	<1			270	9.9	288	10.5	1735	>=830	63.5	1815	>=830	66.2	0.15562	<1
2	41	Hétérosexuel	A	286	Combivir + Videx	3N	76200	4.88	>30K	302	200-350	18.3	666	300-830	40.5	430	350-500	26.2	621	300-830	37.9							0	2.41478	76.3934	2.06557	0.453453	<1	0.692432	<1			720	28	448	28.1	578	300-830	38.6	604	300-830	37.9	1.24567	>=1
1	41	Toxicomane IV	C	121	Combivir + Viread	3N	4080	3.61	1K-10K	239	200-350	12.6	1278	>=830	67.1	180	<200	21.6	516	300-830	61.9	343	200-350	23.8	856	>=830	59.4	1	9.39083	88.6557	2.4918	0.187011	<1	0.348837	<1	0.400701	<1	249	21	248	25	715	300-830	60.3	572	300-830	57.8	0.348252	<1
1	49	Hétérosexuel	C	343	Sustiva + Truvada	2N+1NN	46375	4.67	>30K	432	350-500	17.2	1748	>=830	69.7	479	350-500	24.2	1209	>=830	61	765	>500	35.5	1030	>=830	47.8	1	18.8118	17.6721	2.16393	0.24714	<1	0.396195	<1	0.742718	<1	561	34.4	549	34.4	836	>=830	51.2	788	300-830	49.4	0.671053	<1
2	38	Transfusé	A	324	Kalétra + Truvada	2N+1IPb	2249	3.35	1K-10K	402	350-500	37.5	385	300-830	36	589	>500	50.6	359	300-830	30.8	701	>500	50.5	409	300-830	29.5	0	7.04997	20.8852	3.57377	1.04416	1	1.64067	>=1	1.71394	>=1			638	51.4				344	300-830	27.9
2	46	Hétérosexuel	C	6	Combivir + Crixivan + Norvir	2N+1IPb	218000	5.34	>30K	23	<200	3.6	475	300-830	76.1	24	<200	3.9	325	300-830	52.3	76	<200	10.1	407	300-830	54.2	1	0.0930869	20.2623	2.98361	0.0484211	<1	0.0738462	<1	0.186732	<1	58	8.1	68	7.1	345	300-830	48.1	452	300-830	47	0.168116	<1
1	47	Hétérosexuel	A	83	Combivir + Viracept	2N+1IP	1010000	6	>30K	83	<200	12.2	381	300-830	56.1	98	<200	15.9	352	300-830	57.1	173	<200	19.8	489	300-830	55.7	0	0.273785	44.3934	5.04918	0.217848	<1	0.278409	<1	0.353783	<1	163	20.3	155	17	444	300-830	55.1	524	300-830	57.4	0.367117	<1
1	53	Hétérosexuel	A	235	Trizivir	3N	37500	4.57	>30K	284	200-350	13	1694	>=830	77.8	300	200-350	17.5	1232	>=830	72.1	367	350-500	20.8	1164	>=830	65.8	0	0.569473	52.6557	1.96721	0.167651	<1	0.243506	<1	0.315292	<1	398	18.5	383	21.4	1486	>=830	69.3	1184	>=830	66.2	0.267833	<1
1	40	Hétérosexuel	A	179	Trizivir	3N	68900	4.84	>30K	179	<200	16.3	493	300-830	44.7	235	200-350	17.7	631	300-830	47.4	381	350-500	29.6	392	300-830	30.4	0	0.0876112	72.3934	0.983607	0.363083	<1	0.372425	<1	0.971939	<1	280	24.4	347	27.1	436	300-830	38.1	468	300-830	36.6	0.642202	<1
1	40	Homo/bisexuel	A	256	Trizivir	3N	15200	4.18	10-30K	256	200-350	17.6	762	300-830	52.5	334	200-350	21.7	791	300-830	51.4	560	>500	30.2	768	300-830	41.5	0	0.073922	64.2623	1.08197	0.335958	<1	0.42225	<1	0.729167	<1	542	24.8	442	27.7	1056	>=830	48.4	665	300-830	41.8	0.513258	<1
1	36	Homo/bisexuel	A	269	Trizivir	3N	26500	4.42	10-30K	269	200-350	20.5	745	300-830	56.8	526	>500	23.2	1320	>=830	58.2	643	>500	24.1	1376	>=830	51.5	0	0.0766598	38.7869	1.80328	0.361074	<1	0.398485	<1	0.467297	<1	557	24.7	535	27.6	1247	>=830	55.3	1011	>=830	52.3	0.446672	<1
1	37	Homo/bisexuel	A	301	Combivir + Sustiva	2N+1NN	23500	4.37	10-30K	310	200-350	16.5	1163	>=830	62.1	410	350-500	22.4	1055	>=830	57.6	507	>500	22.6	1321	>=830	58.9	0	0.156057	36.6557	0.852459	0.266552	<1	0.388626	<1	0.3838	<1	315	21.6	374	22.7	858	>=830	58.8	927	>=830	56.3	0.367133	<1
1	41	Homo/bisexuel	A	118	Trizivir	3N	14400	4.16	10-30K	118	<200	9.1	690	300-830	52.9	169	<200	13.5	627	300-830	50.1	231	200-350	13.7	861	>=830	51.1	0	0.0355921	59.4426	1.77049	0.171014	<1	0.269537	<1	0.268293	<1	188	14.7	168	15.9	659	300-830	51.4	526	300-830	50	0.285281	<1
1	30	Autre	B	2	Combivir + Kalétra	2N+1IPb	176000	5.25	>30K	3	<200	0.7	201	<300	49.1	15	<200	3.3	254	<300	56.7	128	<200	12.4	450	300-830	43.5	0	0.0602327	64.6885	0.918033	0.0149254	<1	0.0590551	<1	0.284444	<1	59	8.4	110	11.3	281	<300	40.2	422	300-830	43.4	0.209964	<1
2	26	Hétérosexuel	A	239	Truvada + Viramune	2N+1NN	42015	4.62	>30K	249	200-350	23.4	653	300-830	61.2	495	350-500	36.3	635	300-830	46.5	502	>500	40.3	476	300-830	38.2	0	1.18549	46.2295	3.31148	0.381317	<1	0.779528	<1	1.05462	>=1	622	45	595	43	536	300-830	38.8	521	300-830	37.6	1.16045	>=1
1	52	Hétérosexuel	A	256	Combivir + Sustiva	2N+1NN	5950	3.77	1K-10K	256	200-350	16.2	1036	>=830	65.4	340	200-350	29.6	620	300-830	54.1	509	>500	31.3	738	300-830	45.5	0	0.33128	17.1148	2.52459	0.247104	<1	0.548387	<1	0.689702	<1	405	25.2	474	28.2	870	>=830	54	927	>=830	55.1	0.465517	<1
2	56	Inconnu	B	19	Combivir + Kalétra	2N+1IPb	162000	5.21	>30K	19	<200	6.2	177	<300	57	60	<200	9.8	258	<300	41.6	101	<200	13.7	308	300-830	41.9	0	0.0985626	58.3279	4.19672	0.107345	<1	0.232558	<1	0.327922	<1			123	12.7				425	300-830	44
1	26	Transfusé	A	224	Emtriva + Sustiva + Videx	2N+1NN	67847	4.83	>30K	315	200-350	22.6	841	>=830	60.2	376	350-500	26	797	300-830	55.2	313	200-350	25.7	651	300-830	53.5	0	0.257358	34.8525	2.95082	0.374554	<1	0.471769	<1	0.480799	<1	349	30.5	390	27.1	566	300-830	49.5	726	300-830	50.4	0.616608	<1
1	59	Hétérosexuel	A	6	Combivir + Norvir + Telzir	2N+1IPb	288069	5.46	>30K	6	<200	0.6	665	300-830	66.1	37	<200	3.1	806	300-830	68.3	175	<200	10.3	1121	>=830	65.8	0	0.0328542	37.8361	5.2459	0.00902256	<1	0.0459057	<1	0.156111	<1	81	5.7	113	7.1	1038	>=830	73.2	1151	>=830	71.8	0.0780347	<1
2	57	Hétérosexuel	A	634	Combivir + Kalétra	2N+1IPb	985085	5.99	>30K	957	>500	14.2	5449	>=830	80.9	1115	>500	49.5	885	>=830	39.3	2236	>500	48.5	1733	>=830	37.6	0	0.073922	29.1148	5.93443	0.175629	<1	1.25989	>=1	1.29025	>=1	838	56.9	1319	50.1	520	300-830	35.3	1045	>=830	39.7	1.61154	>=1
1	45	Homo/bisexuel	A	236	Combivir + Kalétra	2N+1IPb	132176	5.12	>30K	310	200-350	22.3	306	300-830	22	394	350-500	39.5	298	<300	29.9	463	350-500	36.2	378	300-830	29.6	0	0.0574949	36.8197	6.16393	1.01307	1	1.32215	>=1	1.22487	>=1	508	40.2	385	40.7	396	300-830	31.4	284	<300	30	1.28283	>=1
2	43	Hétérosexuel	B	245	Norvir + Reyataz + Truvada	2N+1IPb	46171	4.66	>30K	245	200-350	15.9	630	300-830	40.8	295	200-350	27.2	418	300-830	38.5	501	>500	33.2	475	300-830	31.5	0	0.136893	30.8525	2.39344	0.388889	<1	0.705742	<1	1.05474	>=1	353	30.3	503	34.5	398	300-830	34.1	464	300-830	31.8	0.886935	<1
1	26	Homo/bisexuel	A	299	Norvir + Telzir + Truvada	2N+1IPb	8447	3.93	1K-10K	314	200-350	23.4	786	300-830	58.6	386	350-500	29.6	657	300-830	50.5	434	350-500	37.1	510	300-830	43.5	0	1.6345	40.8525	2.98361	0.399491	<1	0.587519	<1	0.85098	<1	406	34.8	417	42.3	561	300-830	48	376	300-830	38.1	0.723708	<1
2	29	Hétérosexuel	A	298	Kivexa + Norvir + Telzir	2N+1IPb	19823	4.3	10-30K	298	200-350	28	619	300-830	58	570	>500	30.4	812	300-830	43.3							0	1.09788	41.4426	6	0.481422	<1	0.70197	<1					458	32.9				552	300-830	39.6
2	54	Hétérosexuel	B	278	Sustiva + Truvada	2N+1NN	181533	5.26	>30K	278	200-350	16.6	1158	>=830	69.3	694	>500	33	1023	>=830	48	837	>500	35.1	758	300-830	31.8	0	1.02396	30.7541	4.22951	0.240069	<1	0.678397	<1	1.10422	>=1	725	37.2	802	36.6	688	300-830	35.3	723	300-830	33	1.05378	>=1
1	24	Homo/bisexuel	A	310	Combivir + Viramune	2N+1NN	15611	4.19	10-30K	310	200-350	22.5	634	300-830	46	403	350-500	37	422	300-830	38.8	632	>500	40.7	569	300-830	36.6	0	0.558522	31.7377	5.7377	0.488959	<1	0.954976	<1	1.11072	>=1	528	39.4	561	37.9	501	300-830	37.4	545	300-830	36.9	1.05389	>=1
1	34	Homo/bisexuel	B	157	Norvir + Telzir + Truvada	2N+1IPb	174031	5.24	>30K	157	<200	13.3	827	300-830	70.1	329	200-350	25.4	713	300-830	54.9	339	200-350	25.6	668	300-830	50.5	0	0.70089	28.0984	6.98361	0.189843	<1	0.461431	<1	0.507485	<1			294	23.5				657	300-830	52.4
2	51	Hétérosexuel	A	243	Combivir + Norvir + Telzir	2N+1IPb	170425	5.23	>30K	316	200-350	26.4	505	300-830	42.1	484	350-500	33.2	580	300-830	39.8	280	200-350	36.2	281	<300	36.2	0	0.648871	28.2295	7.67213	0.625743	<1	0.834483	<1	0.996441	<1	404	33.5	546	32.6	441	300-830	36.5	623	300-830	37.2	0.9161	<1
1	30	Homo/bisexuel	A	362	Norvir + Telzir + Truvada	2N+1IPb	28184	4.45	10-30K	383	350-500	30.8	656	300-830	52.8	501	>500	45.8	428	300-830	39.2	1026	>500	46	874	>=830	39.2	0	1.34428	22.5574	3.86885	0.583841	<1	1.17056	>=1	1.17391	>=1	669	43.7	846	45.2	633	300-830	41.3	774	300-830	41.3	1.05687	>=1
1	56	Homo/bisexuel	B	169	Norvir + Reyataz + Truvada	2N+1IPb	55279	4.74	>30K	257	200-350	13.1	1442	>=830	73.5	250	200-350	17.8	988	>=830	70.2	342	200-350	26.3	777	300-830	59.6	0	0.0821355	31.6721	3.11475	0.178225	<1	0.253036	<1	0.440154	<1	399	26.7	307	22.2	918	>=830	61.5	924	>=830	66.8	0.434641	<1
1	25	Homo/bisexuel	B	321	Norvir + Telzir + Truvada	2N+1IPb	19572	4.29	10-30K	321	200-350	28.7	587	300-830	52.5	1019	>500	44.8	828	300-830	36.4	657	>500	48.4	532	300-830	39.2	0	0.692676	35.8033	8.98361	0.546848	<1	1.23068	>=1	1.23496	>=1
2	34	Hétérosexuel	A	226	Combivir + Kalétra	2N+1IPb	1317	3.12	1K-10K	226	200-350	24	486	300-830	51.4	438	350-500	34.2	586	300-830	45.7	373	350-500	32.9	460	300-830	40.6	0	0.0848734	39.3115	1.86885	0.465021	<1	0.74744	<1	0.81087	<1	456	31.6	494	34.1	628	300-830	43.5	612	300-830	42.2	0.726115	<1
1	38	Hétérosexuel	A	16	Kalétra + Kivexa	2N+1IPb	2630	3.42	1K-10K	16	<200	1.3	824	300-830	65.4	55	<200	3.3	1157	>=830	69.8	226	200-350	15.8	793	300-830	55.6	0	0.235455	42.623	1.80328	0.0194175	<1	0.0475367	<1	0.284994	<1	178	10.1	226	11.8	1015	>=830	58	1091	>=830	57	0.175369	<1
2	36	Hétérosexuel	B	321.5	Trizivir	3N	46774	4.67	>30K	330.2	200-350	16	1197	>=830	58	372.8	350-500	21.8	1060	>=830	62	556.4	>500	26	1073	>=830	50.1	0	4.19713	16.9508	4.52459	0.275856	<1	0.351698	<1	0.518546	<1	489.6	24	461.3	28.3	1081	>=830	53	1102	>=830	67.6	0.452914	<1
2	41	Hétérosexuel	A	205.9	Sustiva + Truvada	2N+1NN	8080	3.91	1K-10K	381	350-500	16	1334	>=830	56	381	350-500	19	962	>=830	48	309	200-350		675	300-830		0	4.85147	49.3443	4.36066	0.285607	<1	0.39605	<1	0.457778	<1	437.9	29	309		649	300-830	43	675	300-830		0.67473	<1
1	47	Homo/bisexuel	A	244	Norvir + Telzir + Truvada	2N+1IPb	106000	5.03	>30K	244	200-350	12.2	1016	>=830	50.8	304.3	200-350	17.9	826	300-830	48.6	542.4	>500	32	780	300-830	46	0	16.2601	42.3279	1.5082	0.240157	<1	0.368402	<1	0.695385	<1	386	21.4	430.7	29	834	>=830	46.3	698	300-830	47	0.46283	<1
1	44	Hétérosexuel	C	103	Kalétra + Truvada	2N+1IPb	203000	5.31	>30K	103	<200	17.9	362.2	300-830	63.1	567	>500	21	1648.2	>=830	61	540	>500	34	714.6	300-830	45	1	4.80219	38.8525	2.95082	0.284373	<1	0.344012	<1	0.755668	<1	557.5	23	763	31	1357.4	>=830	56	1231	>=830	50	0.410712	<1
1	54	Homo/bisexuel	A	348.9	Trizivir	3N	1350	3.13	1K-10K	434.9	350-500	32.7	666	300-830	50.1	583.1	>500	25.8	992	>=830	43.9	549.9	>500	49.1	418	300-830	37.3	0	1.39083	56.9836	1.37705	0.653003	<1	0.587802	<1	1.31555	>=1	545.8	33.9	712.8	31.4	794	300-830	49.3	1016	>=830	44.8	0.687406	<1
1	45	Homo/bisexuel	A	274	Trizivir	3N	58400	4.77	>30K	274	200-350	22.1	516	300-830	41.6	442.4	350-500	31.6	456	300-830	32.6	458.9	350-500	42.1	415	300-830	38.1	0	0.572211	55.541	4.59016	0.531008	<1	0.970175	<1	1.10578	>=1	518.5	44.7	478.4	35.7	493	300-830	42.5	490	300-830	36.6	1.05172	>=1
1	49	Hétérosexuel	A	204	Combivir + Kalétra	2N+1IPb	99700	5	>30K	219.1	200-350	6	2191	>=830	70	371.1	350-500	12	1917.5	>=830	62	402.9	350-500	17	1446	>=830	61	0	0.156057	35.0164	1.96721	0.1	<1	0.193533	<1	0.278631	<1	329.2	13	408.2	13	1696.7	>=830	67	2198	>=830	70	0.194024	<1
2	36	Hétérosexuel	B	135	Combivir + Kalétra	2N+1IPb	25704	4.41	10-30K	135	<200	15.7	389	300-830	45.2	169.6	<200	15.7	521	300-830	48.2	248	200-350	21.2	564	300-830	48.2	0	0.073922	18.6557	6.42623	0.347044	<1	0.325528	<1	0.439716	<1	212.5	17	302.8	22.1	564	300-830	45.1	693	300-830	50.6	0.376773	<1
1	42	Hétérosexuel	C	206.7	Combivir + Kalétra	2N+1IPb	128825	5.11	>30K	206.7	200-350	10	930.2	>=830	45	498.4	350-500	27	793.8	300-830	43							1	0.0574949	32.5902	3.86885	0.22221	<1	0.627866	<1					535.9	33				634	300-830	39
1	73	Hétérosexuel	A	304.3	Combivir + Sustiva	2N+1NN	732000	5.86	>30K	413.8	350-500	14.6	1436.8	>=830	50.7	435.6	350-500	23	703	300-830	37.1	425.1	350-500	29.6	610	300-830	42.5	0	0.054757	36.9508	6.2623	0.288001	<1	0.61963	<1	0.696885	<1	304.3	30.4	414.1	30.9	418	300-830	41.8	513	300-830	38.3	0.72799	<1
1	48	Toxicomane IV	A	323.8	Combivir + Kalétra	2N+1IPb	22200	4.35	10-30K	323.8	200-350	21.3	601	300-830	39.5	500.5	>500	24.9	772	300-830	38.4	450.5	350-500	27.3	517	300-830	31.3	0	12.0903	19.3115	1.90164	0.538769	<1	0.648316	<1	0.871373	<1	479.2	24.7	592.7	26.7	653	300-830	33.7	814	300-830	36.7	0.733844	<1
1	42	Homo/bisexuel	A	302.4	Combivir + Kalétra	2N+1IPb	31900	4.5	>30K	324.9	200-350	21.1	860	>=830	55.8	365.4	350-500	18	1238	>=830	61	484	350-500	22	1232	>=830	56	0	1.0924	36.4918	2.72131	0.377791	<1	0.295153	<1	0.392857	<1	404.8	22	450	20	1086	>=830	59	1328	>=830	59	0.372744	<1
1	32	Hétérosexuel	A	162	Emtriva + Sustiva + Viread	2N+1NN	24100	4.38	10-30K	178.6	<200	19	376	300-830	40	171.8	<200	22.9	261.8	<300	34.9	204.7	200-350	23	320	300-830	36	0	0.15332	18.8197	2.06557	0.475	<1	0.656226	<1	0.639687	<1	222.2	22	246.1	23	374	300-830	37	374	300-830	35	0.594118	<1
1	52	Homo/bisexuel	A	297.7	Truvada + Viramune	2N+1NN	24188	4.38	10-30K	364	350-500	26	784	300-830	56	359.7	350-500	30	611	300-830	51	471.7	350-500	42	415.5	300-830	37	0	3.08008	27.1803	3.21311	0.464286	<1	0.588707	<1	1.13526	>=1	547.2	38	453.2	40	619	300-830	43	431	300-830	38	0.884006	<1
1	39	Homo/bisexuel	A	227.5	Norvir + Telzir + Truvada	2N+1IPb	231000	5.36	>30K	227.5	200-350	17.5	513	300-830	39.5	510.3	>500	24.3	867	>=830	41.3	377.3	350-500	32	507	300-830	43	0	1.45654	38.459	5.01639	0.44347	<1	0.588581	<1	0.744181	<1	512	32	484.8	31	704	300-830	44	688	300-830	44	0.727273	<1
1	37	Homo/bisexuel	B	207.2	Sustiva + Truvada	2N+1NN	17000	4.23	10-30K	264.3	200-350	25.1	453	300-830	43	210	200-350	30	280	<300	40	241.9	200-350	42	184	<300	31.9	0	1.3306	35.3443	1.27869	0.583444	<1	0.75	<1	1.31467	>=1	283.2	35.4	304.8	38.1	298	<300	37.3	322	300-830	40.3	0.950336	<1
1	47	Hétérosexuel	B	282.2	Kivexa + Norvir + Telzir	2N+1IPb	60000	4.78	>30K	282.2	200-350	24	600	300-830	51	490	350-500	36	463	300-830	34	578.8	>500	42	386	300-830	28	0	3.02533	21.1803	5.14754	0.470333	<1	1.05832	>=1	1.49948	>=1			582.2	41				411.8	300-830	29
2	28	Inconnu	A	293	Kalétra + Truvada	2N+1IPb	18186	4.26	10-30K	318.2	200-350	18	813	300-830	46	586.5	>500	23	1275	>=830	50	639.5	>500	34	640	300-830	34	0	3.44695	16.1311	2.39344	0.39139	<1	0.46	<1	0.999219	<1	858	39	640	40	792	300-830	36	512	300-830	32	1.08333	>=1
1	35	Homo/bisexuel	A	228.8	Norvir + Telzir + Truvada	2N+1IPb	5640	3.75	1K-10K	237.9	200-350	18.3	424	300-830	32.6	362.6	350-500	25.9	517	300-830	36.9	429	350-500	33	416	300-830	32	0	0.72553	31.9016	3.44262	0.561085	<1	0.701354	<1	1.03125	1			441.9	32				470	300-830	34
2	36	Hétérosexuel	B	278.2	Kivexa + Norvir + Telzir	2N+1IPb	48400	4.68	>30K	278.2	200-350	21.4	494	300-830	38	450.6	350-500	30	646	300-830	43	522	>500	29	684	300-830	38	0	0.150582	31.2131	4.62295	0.563158	<1	0.697523	<1	0.763158	<1	387.6	30			465	300-830	36				0.833548	<1
2	30	Hétérosexuel	C	4	Kalétra + Truvada	2N+1IPb	31800	4.5	>30K	4	<200	1	197.9	<300	49.1	111	<200	15	363.1	300-830	49							1	0.0465435	32.9508	9.60656	0.0202122	<1	0.305701	<1			140.7	17.9	230	23	330.1	300-830	42	430	300-830	43	0.426234	<1
2	35	Hétérosexuel	A	220.9	Kalétra + Truvada	2N+1IPb	7990	3.9	1K-10K	220.9	200-350	21	642	300-830	61	270	200-350	25	529	300-830	49	289.9	200-350	23.3	440	300-830	35.4	0	2.32444	33.5082	5.18033	0.344081	<1	0.510397	<1	0.658864	<1	289.8	28			455	300-830	44				0.636923	<1
2	59	Inconnu	C	239	Kivexa + Sustiva	2N+1NN	101000	5	>30K	329	200-350	19	1005.1	>=830	58	280	200-350	20	784	300-830	56	448	350-500	31	621.4	300-830	43	1	1.06776	44.1311	4.55738	0.327331	<1	0.357143	<1	0.720953	<1	287	27			510.7	300-830	48				0.561974	<1
1	36	Inconnu	A	236	Kalétra + Truvada	2N+1IPb	680000	5.83	>30K	357	350-500	14	1799	>=830	70.5	495	350-500	27.1	973.8	>=830	53.3	538	>500	32	790.5	300-830	47	0	0.290212	25.3115	6.03279	0.198444	<1	0.508318	<1	0.680582	<1	563	28.8	505	35	1035.6	>=830	53	649.4	300-830	45	0.543646	<1
1	53	Homo/bisexuel	A	290.7	Sustiva + Truvada	2N+1NN	6982	3.84	1K-10K	290.7	200-350	33	379	300-830	43	456.5	350-500	36	495	300-830	39							0	1.26762	28.459	0.622951	0.767018	<1	0.922222	<1			519.4	49	447	47	276	<300	26	266.3	<300	28	1.88188	>=1
2	49	Hétérosexuel	B	142	Combivir + Kalétra	2N+1IPb	216000	5.33	>30K	142	<200	10	811	300-830	57.1	413	350-500	25	793	300-830	48	431.1	350-500	26	796	300-830	48	0	0.161533	52.6557	6.98361	0.175092	<1	0.520807	<1	0.541583	<1	312	25	422.8	29	624	300-830	50	657	300-830	45.1	0.5	<1
1	61	Inconnu	A	81	Sustiva + Truvada	2N+1NN	45000	4.65	>30K	81	<200	25	697	300-830	54	142	<200	11	818	300-830	63.4	223.9	200-350	18	762	300-830	61.3	0	1.08145	37.9016	11.0492	0.116212	<1	0.173594	<1	0.293832	<1			148	16				564	300-830	61
2	40	Hétérosexuel	A	252	Kalétra + Truvada	2N+1IPb	6992	3.84	1K-10K	320	200-350	20	912	>=830	57	312	200-350	24	598	300-830	46	325.4	200-350	29	471	300-830	42	0	0.334018	22.5574	2.52459	0.350877	<1	0.521739	<1	0.69087	<1	336.6	28	351.1	28	540.9	300-830	45	551.8	300-830	44	0.622296	<1
2	58	Hétérosexuel	C	21	Kalétra + Truvada	2N+1IPb	214000	5.33	>30K	21	<200	10.1	122	<300	58.9	198	<200	13	1003.9	>=830	66	215	200-350	17	858.8	>=830	68	1	0.0328542	24.623	5.83607	0.172131	<1	0.197231	<1	0.250349	<1	131	13	146	14	705.6	300-830	70	742.7	300-830	71	0.185658	<1
[truncated: 13 more columns]

## Sheet: graphes
	CD4	CD8
Pré ARV	249	781
J0	362	817
M3	393	738
M6	405	723
M9	430	734
M12	455	738
CD8	<300	300-830	>=830
Pré ARV	6.3	49.4	44.3
J0	3.1	49.1	47.7
M3	4.3	51.9	43.7
M6	4.4	53.1	42.5
M9	3.4	56	40.6
M12	3.7	56.5	39.8
CD8	2N+1IPb	2N+1NN	3N
Pré ARV	748	856	733
J0	826	820	779
M3	785	734	709
M6	740	746	679
M9	761	734	693
M12	774	730	738
CD8%	2N+1IPb	2N+1NN	3N
Pré ARV	59	61	59.7
J0	52.1	52	53.8
M3	49	49	51.7
M6	47.7	48.8	50
M9	47	45.9	50
M12	45.6	45	50
CD8/mm3	2N+1IPb
	Pré ARV n=297	J0 n=281	M3 n=197	M6 n=242	M9 n=247	M12 n=262
<300	7.7	2.8	3.6	3.3	1.6	8
300-830	52.9	48.4	49.2	52.9	54.3	55.7
>=830	39.4	48.8	47.2	43.8	44.1	41.2
	2N+1NN
	Pré ARV n=207	J0 n=197	M3 n=137	M6 n=168	M9 n=171	M12 n=183
<300	3.9	2.5	4.4	5.4	3.5	4.4
300-830	43.5	48.2	54.7	49.4	57.9	56.3
>=830	52.7	49.2	40.9	45.2	38.6	39.3
	3N
	Pré ARV n=68	J0 n=65	M3 n=53	M6 n=62	M9 n=60	M12 n=60
<300	5.9	6.2	5.7	3.2	5	3.3
300-830	52.9	52.3	54.7	66.1	56.7	53.3
>=830	41.2	41.5	39.6	30.6	38.3	43.3
CD4/CD8 >1	BL	D0	M3	M6	M9	M12
2 NRTI + 1 PI/r	2.7	7.8	15.2	12	14.2	15.9
2 NRTI + 1 NNRTI	0.5	3.6	9.5	12.5	15.2	18
3 NRTI	2.9	1.5	9.4	8.1	10	10
CD4/CD8 >1	BL	D0	M6	M12
2 NRTI + 1 PI/r	2.7	7.8	12	15.9
2 NRTI + 1 NNRTI	0.5	3.6	12.5	18
3 NRTI	2.9	1.5	8.1	10

## Sheet: Graphes2
Schema_Code	Temps	DeltaCD4	DeltaCD4Pourc	DeltaCD8	DeltaCD8Pourc
3	D0/BL	85		-28
3	D0/BL	101	1.9	137	-4.1
3	D0/BL	57		-1
3	D0/BL	-103.3	0.9	-413.2	0
1	D0/BL	150		35	-2.2
3	D0/BL	124		193
3	D0/BL	-68		-667
2	D0/BL	156	10.9	-284	-10.5
1	D0/BL	169		57
2	D0/BL	-18.5	3.5	-146	-2.6
2	D0/BL	53		-98
2	D0/BL	145.4	4.4	47	-9.7
2	D0/BL	54.4	4.4	-71	-2.9
2	D0/BL	203		671
3	D0/BL	-14	-2.1	-96	-8.3
3	D0/BL	76		-146
2	D0/BL	36.6	10.1	-83	1.2
3	D0/BL	78	4.3	7	-5.7
1	D0/BL	-6	3.5	-240	-6.4
3	D0/BL	104.8	4.2	-111.5	-8.4
3	D0/BL	46		-98
2	D0/BL	60		-127
2	D0/BL	94		-676
1	D0/BL	125.4	4.6	37	-4.8
2	D0/BL	84	14	-44	-20.3
1	D0/BL	14		-243
3	D0/BL	111		105
2	D0/BL	99		68
2	D0/BL	150		-206
3	D0/BL	117		-76
1	D0/BL	-28.3	6.8	-263	-4.8
3	D0/BL	78		226
3	D0/BL	-60	1.8	-335	-2.2
2	D0/BL	0		0
1	D0/BL	175.1	8.6	-5	-6.8
3	D0/BL	89		279
3	D0/BL	147		73
2	D0/BL	165.9	11.8	-278	-13.6
1	D0/BL	52		-68
2	D0/BL	118.1	8.8	-222.7	-15.4
2	D0/BL	133.1	9.9	-640	-21.8
1	D0/BL	-3.2	10.3	-419	-10.9
2	D0/BL	188.5	6.7	-15	-8.7
1	D0/BL	293	9.2	-39	-19.7
1	D0/BL	-15.2	-0.6	-113	-4.9
2	D0/BL	304.4	17.9	-569	-26.6
2	D0/BL	146	18.5	-236	-8.1
3	D0/BL	219	1.7	974	44.9
1	D0/BL	-27.1	0.7	-404	-5.5
3	D0/BL
2	D0/BL	133	10.7	-176	-10.1
2	D0/BL	76	6.2	-199	-8.9
2	D0/BL	203	6.8	198	-6.9
2	D0/BL	109.3	8.6	-39.4	-6.7
2	D0/BL	29.7	4.4	-181	-2.5
1	D0/BL	37.5	1.8	10.3	-5.2
2	D0/BL	285	13.2	-323	-18.6
2	D0/BL	185	-0.1	242	3.1
1	D0/BL	43	-2.1	137	-0.9
2	D0/BL	48.3	5	35	-5.5
2	D0/BL	160	8.8	-103	-7.7
1	D0/BL	248	19.6	-899	-35.4
2	D0/BL	37	-0.9	57	-0.6
1	D0/BL	29	2.7	-95	-4.1
2	D0/BL	53.5	1.6	53.7	-2.5
2	D0/BL	141.4	7.9	187	-11.2
1	D0/BL	56.2	2.2	391.5	7
3	D0/BL	128.3	-25.1	26	-44.4
2	D0/BL	70.4	4.4	-104	-7.5
2	D0/BL	186.6	0.4	542	0.1
1	D0/BL	5.7	3.4	-514	-5.9
2	D0/BL	413	0.9	186	-11.5
2	D0/BL	96	4.6	346.9	-11.3
1	D0/BL	242	13.3	-77	-17
2	D0/BL	418	23.5	678.7	-1.2
2	D0/BL	109.1	2.5	218.4	-4
1	D0/BL	209.1	5.9	2	-8.3
2	D0/BL	65	8.5	-320	-15.2
1	D0/BL	197.8	5.6	84	-10.6
1	D0/BL	47.4	4.5	-848	-16.7
2	D0/BL	173	7.9	-541	-13.3
2	D0/BL	94.8	11.2	-123.3	-9.1
2	D0/BL	128.3	2.5	-81	-10.8
2	D0/BL	287.3	9.4	174	-3.4
2	D0/BL	164	6.7	78.1	-4.9
1	D0/BL	203.6	13.5	-364.4	-19
2	D0/BL	318	13	-110.5	-15
1	D0/BL	188.9	11.3	-333	-29.4
1	D0/BL	296	2	1415	3
1	D0/BL	166	6	9	-5
2	D0/BL	-30	-1	-545	-3
3	D0/BL	126	7	-17	-6
2	D0/BL	96	10	-88	-7
1	D0/BL	58	0	352	-9
1	D0/BL	185	4	273	-4
3	D0/BL	279	0	1022	-5
3	D0/BL	19	1	4	-6
3	D0/BL	53	5	-212	-8
1	D0/BL	245	6	347	4
1	D0/BL	132	8	-165	-22
2	D0/BL	48	0	107	-4
3	D0/BL	218	1	207	1
1	D0/BL	121	1	566	19
1	D0/BL	67	7	-28	-4
2	D0/BL	80	12	-288	-6
1	D0/BL	106	6	102	-2
2	D0/BL	19	0	-213	-9
1	D0/BL	25	3	-27	-1
1	D0/BL	90	2	158	1
1	D0/BL	114	4	-255	-9
2	D0/BL	199	3	357	-4
2	D0/BL	141	3	118	-4
1	D0/BL	122	3
1	D0/BL	176	7	243	-5
1	D0/BL	122	6	443	-4
3	D0/BL	110	8	377	7
2	D0/BL	0	0	0	0
2	D0/BL	8	0	-44	-4
1	D0/BL	196	9	-830	-17
1	D0/BL	72	1	824	15
1	D0/BL	245	4	505	3
3	D0/BL	76	8	-106	-5
1	D0/BL	-50	0	-104	1
1	D0/BL	194	-1	344	2
1	D0/BL	-9	3	-368	-9
1	D0/BL	81	4	-133	-5
1	D0/BL	27	1	33	-6
1	D0/BL	277	9	213	-3
1	D0/BL	408	-4
1	D0/BL	68	4	220	12
1	D0/BL	66	0	97	-1
1	D0/BL	11	3	-151	-2
1	D0/BL	87	4	166	-5
1	D0/BL	171	8	123	1
1	D0/BL	218	3	483	11
1	D0/BL	74	3	458	3
1	D0/BL	84	6	-124	-13
1	D0/BL	272	12	-109	-18
1	D0/BL	76	1	499	2
2	D0/BL	35	3	-132	-3
1	D0/BL	104	3	169	-1
2	D0/BL	158	9	-62	-20
1	D0/BL	64	4	162	-3
1	D0/BL	138	7	114	-1
2	D0/BL	163	6	-45	-6
1	D0/BL	186	-2	418	-2
1	D0/BL	11	4	-313	-2
1	D0/BL	-31	3	-729	-21
1	D0/BL	38	-1	73	-7
1	D0/BL	66	5	-25	-7
2	D0/BL	79	-2	313	0
2	D0/BL	185	5	189	-4
1	D0/BL	209	10	-134	-11
1	D0/BL	91	3	78	-5
2	D0/BL	-8	8	-517	-7
1	D0/BL	5	-2	77	3
2	D0/BL	237	3	398	-9
1	D0/BL	122	7	85	-3
1	D0/BL	173	5	685	-5
1	D0/BL	94	0	384	6
1	D0/BL	125	10	-157	-9
2	D0/BL	96	7	-90	-4
1	D0/BL	32	4	-279	-2
2	D0/BL	101	2	-60	-16
1	D0/BL	184	8	47	-14
1	D0/BL	266	10	290	-4
1	D0/BL	132	8	-7	-11
2	D0/BL	189	1
1	D0/BL	49	2	182	-3
1	D0/BL	674	-6	405	3
1	D0/BL	23	3	-230	-3
2	D0/BL	91	2	32	-4
1	D0/BL	307.7	8.1	722	6.6
3	D0/BL	16.4	-0.2	156.4	-18.3
2	D0/BL	309.8
1	D0/BL	86.6		189
1	D0/BL	130.4	4.4	-894	-89.6
1	D0/BL	141.8	3	79	-4.7
3	D0/BL	63		72
1	D0/BL	109	6	1381	43
3	D0/BL	32		88
3	D0/BL	-9		-388
1	D0/BL	241		459
1	D0/BL	169.5	11.5	262	19.2
2	D0/BL	80.1		-563
1	D0/BL	275.3	11.6	598	10.1
1	D0/BL	116.2	-0.8	433	-22.5
3	D0/BL	96		338
1	D0/BL	109.4	2.9	-115	-11.9
2	D0/BL	68		216
1	D0/BL	50.3	4.4	-8	-18.2
1	D0/BL	204	7.6	300
3	D0/BL	-22		-140
1	D0/BL	-45.2	5.4	-544	-4.1
2	D0/BL	143	9	-260
3	D0/BL	36		-107
3	D0/BL	15.7	7.5	-764	-11.1
1	D0/BL	9.7	-6.1	53	-30.4
3	D0/BL	58.7	4.9	-239	-4.9
1	D0/BL	-3
1	D0/BL	46.3	-6.9	18	-13.4
1	D0/BL	262.2	10.6	560	25.2
3	D0/BL	105	5.2	73.8	-4
1	D0/BL	-20.5	-5.2	-31.3	-21.3
1	D0/BL	42.9	3.3	153	-6
1	D0/BL	267.5	23.5	258	9.7
3	D0/BL	89.2	2.4	108.6	-1.1
1	D0/BL	82	2.6	659	-9.8
1	D0/BL	39	4.2	149	5.3
1	D0/BL	3.2	4.2	-1456	-18.6
1	D0/BL	34.6	6.8	-391	15
1	D0/BL	185	0.8	868	-1.6
1	D0/BL	148.3	12.3	405	-3.8
1	D0/BL	195.3	11.5	380	13.1
1	D0/BL	289.1	0	-100	-58.9
1	D0/BL	143	24.7	-43	25.5
1	D0/BL	208.4	12.8	265	14.6
1	D0/BL	407.3	6.8	532	-10.7
1	D0/BL	93.8	4.9	230	-22.5
1	D0/BL	129.5	13.4	-23	-0.4
1	D0/BL	-3.9	0.1	-331	-47.1
1	D0/BL	192	1.2	-65	-28.8
1	D0/BL	77.1	4.2	186	-27.4
1	D0/BL	78.8	5.1	50	2.1
1	D0/BL	100.2		88
1	D0/BL	142.9	4.9	418	3.4
1	D0/BL	275.3	-5	393	-23.5
2	D0/BL	138	2.5	191	-2.8
1	D0/BL	55.2	10.2	-253	-17.3
2	D0/BL	6	2.8	-483	-10.8
1	D0/BL
1	D0/BL	387	48.3	-10	-9.8
1	D0/BL	10.3	5.2	-173	3.6
1	D0/BL	-105.6	-7.3	-235	-16.4
1	D0/BL	-28.5	1.1	-1319	-29.1
1	D0/BL	288.8	8.4	414	-28.6
1	D0/BL	231.9	7.5	131	-17.5
1	D0/BL	30	5.1	176	-8
2	D0/BL	155.1	-0.2	286	0.7
2	D0/BL	198	-11	593	-17.9
1	D0/BL	542.1	15.3	-936	-37.5
1	D0/BL	469.9	17.2	280	-0.5
1	D0/BL	50.1	2.8	184	-2
2	D0/BL	277.3	15.9	79	-21.4
2	D0/BL	142	5	-94.9	-7
1	D0/BL	-120.6
3	D0/BL	220.1	7	219.3	-5
2	D0/BL	129	6.3
1	D0/BL	133.3	10.3
1	D0/BL	218.8	11	-163.5	-14
1	D0/BL	197.7	8	-31	-13
3	D0/BL	33.3	5.3	-501	-15
1	D0/BL	181.1	10	482.9	5
2	D0/BL	153.6	11	-678.1	-18
2	D0/BL	542	19	325.5	0
2	D0/BL	115.5	7	-38.1	-7
2	D0/BL	140.8	2	318.4	0
2	D0/BL	14.2	1	-57.8	-3
2	D0/BL	635.9	9	973.2	-12
2	D0/BL	236.4	2	281.3	-10
2	D0/BL	46.3	1.1	-114.1	-18
3	D0/BL	158.9	9	-159.3	-7
1	D0/BL	251.2	20	-324.1	-18
2	D0/BL	46.6	3	-157.7	-8
1	D0/BL	215.5	17.6	-827.2	-26
2	D0/BL	143.4	13	-289.8	-11
2	D0/BL
1	D0/BL	32.9	6	-234.5	-17
2	D0/BL	61	3.8	-701.9	-5
1	D0/BL	91.3	0	89.7	-7
3	D0/BL	315.9	9	493.2	-5
1	D0/BL	40.5	1	874.4	13
1	D0/BL	632	24	744.2	-15
1	D0/BL	143.5	10	-495.7	-13
2	D0/BL	-116.3	10.9	-681.5	-19
2	D0/BL	91.3	2	98.6	-7
2	D0/BL	208.1	6	161.7	-5
2	D0/BL	180.2	5	310.2	-3
2	D0/BL	44.8	8.6	-241.5	-9
2	D0/BL	362.9	9	74.5	-18
1	D0/BL	117.7	5	50.9	0
2	D0/BL	414.9	21	-167.9	-26
1	D0/BL	81.5	6	352	6
2	D0/BL	470.2	26	19.8	-23
2	D0/BL	186.2	9	-115.2	-12
1	D0/BL	367.5	14	151.2	-7
2	D0/BL	-76.3	10	-1770.6	-12
2	D0/BL	210.1	10	-183.5	-16
2	D0/BL	156.1	10.1	-24.9	-8
2	D0/BL	214.7	12	-307	-10
1	D0/BL	247.1	8.1	-12.5	-10.7
1	D0/BL	330.8	21	484.4	36
2	D0/BL	243.2	4	429.6	-6
2	D0/BL	306.3	9	77.2	-9
1	D0/BL	24	11	-46.8	-1
2	D0/BL	114.9	6	25	-4
2	D0/BL	218.8	9	-359.5	-16
2	D0/BL	12.7	4	-200.3	-5
2	D0/BL	294.3	10	-238.4	-13
2	D0/BL	136.1	12	63.5	-14
2	D0/BL	110.2	6	-53.3	-6
2	D0/BL	562.8	18	760.7	-14
2	D0/BL	99.4	1	85.3	-9
1	D0/BL	86.9	6	-420.5	-11.9
2	D0/BL	-21.8	1	-303.9	-1
1	D0/BL	59.6	7	-107.8	-6
2	D0/BL	337.7	13	374.7	-7
2	D0/BL	176.3	5	151	-4
1	D0/BL	59.3	3	-154	-11
1	D0/BL	-9.1	-2	129	-4
1	D0/BL	175.3	10	-57.1	-19
2	D0/BL	81.6	7	-896.8	-7
2	D0/BL	158.1	3	306.7	4
2	D0/BL	234.3	5	297.5	-6
2	D0/BL	92.4	4	108.8	-5
2	D0/BL	312.5	5	295.8	-8
2	D0/BL	266.5	7	125.8	-8
2	D0/BL	121.7	3	64.7	-6
2	D0/BL	69.1	8	-210.7	-9
2	D0/BL	282.1	7.8	-68	-10.2
1	D0/BL	301.9	9	182.2	-12
2	D0/BL
2	D0/BL	109.3	7	-42.3	-20
2	D0/BL	57.2	4	-30.7	-13
2	D0/BL	279.2	1.9	404.5	-2.7
2	D0/BL
2	D0/BL	124.6	8	-44.1	-1
2	D0/BL	190.7	7	-25.9	-13
2	D0/BL	453.5	15	430.8	-25
2	D0/BL	52.7	10	-561.6	-8
2	D0/BL
3	D0/BL	15.2	8	-408.4	-16
1	D0/BL	175.4	4	92.9	-5
2	D0/BL	85.9		-56.4	-17
2	D0/BL	35.2	3	-196.8	-3
1	D0/BL	73.2	4	71.6	-11
1	D0/BL	-15	2.1	-1626	-8.38
1	D0/BL	125	5.08
2	D0/BL	-6	4.45	-150	-6.4
1	D0/BL	292	7.97	316	-3.46
1	D0/BL	146	5.58	398	15.26
1	D0/BL	33	-21.99	1474
2	D0/BL	204	6.22	81	-12.07
2	D0/BL	-204		-227
1	D0/BL
1	D0/BL	158	9.56	-672	-33.56
2	D0/BL	282.5	12	-112	-20
1	D0/BL	28	10.78
2	D0/BL	39	3.08	-196	-5.02
1	D0/BL	-32	0.27	-232	-5.22
1	D0/BL	54	15.44	-4715	-10.34
1	D0/BL	201	3.59	227	-3.44
2	D0/BL	-4	3.71	-527	-10.2
1	D0/BL	174	4.26	300	-7.11
2	D0/BL	76	5.16	-112	4.49
2	D0/BL	219	15.41	19	-4.7
1	D0/BL	73	8.87	-181	-6.81
1	D0/BL	66	2.97	58	0.53
2	D0/BL	-14	-0.98	-68	-6.5
2	D0/BL	27	10.66	-497	-11.7
2	D0/BL	130	6.38	-103	-4.82
1	D0/BL	27	1.43	-106	-15.83
1	D0/BL	71	4.95	-749	-44.88
2	D0/BL	102	-2.1	74	-30.98
2	D0/BL	30	-0.37	-324	-24.76
1	D0/BL	120	8.96	-85	-4.01
1	D0/BL	144	7.64	-67	-4.25
2	D0/BL	232	14.47	468	-10.06
1	D0/BL	18	2.41	-72	0.12
2	D0/BL	54	5	-294	-4
2	D0/BL	3	1	-34	0
2	D0/BL	164	5.24	594	20.88
1	D0/BL	335	3.8	342	-7.33
1	D0/BL	198	11.03	168	5.7
2	D0/BL	-188	1	-942	-1
3	D0/BL	-39	0	-114	3
1	D0/BL	108	3	97	-3
1	D0/BL	-17	3.4
1	D0/BL	88	6	-627	-6
1	D0/BL	26	3.94	-169	-7.1
1	D0/BL	51	-1	83	-2
2	D0/BL	300	8.94	-81	-16.9
1	D0/BL	40	1	-24	-7
1	D0/BL	218	1	702	0
2	D0/BL	96	8.88	-483	-6.59
2	D0/BL	153	2.13	276	-4.69
1	D0/BL	308	13	-229	-10
1	D0/BL	211	8.2	-664	-24.5
1	D0/BL	152	10	263	-13
3	D0/BL	-16	1	-118	1
1	D0/BL	76	1.87	119	0.98
1	D0/BL	104	0.6	195	-4.89
1	D0/BL	237	6.54	465	0.08
1	D0/BL	311	8	1317	9
1	D0/BL	133	2	385	7
2	D0/BL	77	8	-1483	-6
1	D0/BL	56	-18	92	8
1	D0/BL	152	3	259	4
3	D0/BL	37	2.86	-62	-3.98
1	D0/BL	142	9	398	-12
1	D0/BL	68	4.2	-187	-3.5
1	D0/BL	12	2	-242	-5
1	D0/BL	69	13
1	D0/BL	207	2.5	245	-2
1	D0/BL	-12	7.44	-985	-12.04
2	D0/BL	133	7.4	287	-4.03
2	D0/BL	386	10	340	-9
1	D0/BL	53	9	-89	-19
1	D0/BL	19	2.99	-284	-8.44
1	D0/BL	47	-3	-356	-18
2	D0/BL	153	8	110	-3
1	D0/BL	235	4	411	3
1	D0/BL	60	3	757	9
1	D0/BL	699	6.34	1641	-11.29
1	D0/BL
1	D0/BL	140	8.3	-308	-1.57
1	D0/BL	11	3.47	33	-10.69
1	D0/BL	59	6.52	-306	-10.25
1	D0/BL	418	11.91	201	-7.32
1	D0/BL	138	20
1	D0/BL	132	6.26	-865	-10.34
1	D0/BL	95	9
2	D0/BL	414	18.32	241	-20.81
1	D0/BL	63	8.16	-189	-10.03
1	D0/BL	8	2	-75	-8
2	D0/BL	237	6.5	226	-2.1
2	D0/BL	281	17.07	355	-19.59
1	D0/BL	181	3.35	253	-1.46
1	D0/BL	193	6	103	-3
2	D0/BL	389	6.7
2	D0/BL	58	3.5
1	D0/BL	-182	20	-487	-12
1	D0/BL	371	9.11	174	-5.43
1	D0/BL	135	14.22	-41	-20.14
1	D0/BL	159	4.23	238	-5.84
1	D0/BL	3	9.71	-336	-10.66
1	D0/BL	405	12
1	D0/BL	330	14	-18	-10
1	D0/BL	157	7.08	155	-15.24
1	D0/BL	76	5.69	4	0.18
1	D0/BL	4	-1.52	28	-0.83
2	D0/BL	282	13.9	465	-11.3
2	D0/BL	37	0.42	70	-1.29
2	D0/BL	14	3.54	21	2.49
1	D0/BL	39	3	-115	-7
1	D0/BL	157	5.08	161	-3.88
1	D0/BL	26	-0.86	73	-3.67
2	D0/BL	21.3
1	D0/BL	54	4.6	-109	-3.9
2	D0/BL	120	3	530	6
1	D0/BL	187	1	1343	7
2	D0/BL	123	2	574	0
1	D0/BL	169	4.34	677	-12.11
2	D0/BL	-396	-4.79	-1372	-10.67
3	D0/BL	18	-5	236	4
2	D0/BL	-154	-1	-576	-1
3	D0/BL	66	2	-10	-4
1	D0/BL	52	3	457	8
2	D0/BL	76	3	16	-3
2	D0/BL	216	6	100	-4
1	D0/BL	47	1	1126	12
2	D0/BL	56	4	0	0
2	D0/BL	42	1	381	5
3	D0/BL	-78	-1	-152	-2
2	D0/BL	1	4.76	-760	-4.51
3	D0/BL	250	8
1	D0/BL	44	9	-215	-5
2	D0/BL	134	12.1	-357	-24.3
2	D0/BL	30	-2	311	1
2	D0/BL	223	13	-357	-20
1	D0/BL	-80	5	-1126	-13
2	D0/BL	108	5	-96	-5
1	D0/BL	60	1	268	-1
1	D0/BL	59	2	98	-8
3	D0/BL
3	D0/BL	69	3.8	-142	-7.9
2	D0/BL	19	0	124	2
1	D0/BL	60	5	-228	-10
1	D0/BL	538	6	663	-6
1	D0/BL	40	2	1020	56
3	D0/BL	224	5	854	-3
2	D0/BL	264	17	-313	-23
1	D0/BL	69	3	-24	-6
2	D0/BL	96	13	-486	-14
2	D0/BL	122	15	-192	-8
2	D0/BL	111	5	-72	-7
1	D0/BL	-16	4	-114	-10
1	D0/BL	150	6	60	-11
1	D0/BL	127	4.9	534	-13
1	D0/BL
2	D0/BL	339	1	885	5
2	D0/BL	108	6.34	-12	-11.65
2	D0/BL	231	12	2	-7
1	D0/BL	301	16	-59	-16
2	D0/BL	58	2.3	144	0
1	D0/BL	146	6	-127	-13
1	D0/BL	75	10	-308	-11
1	D0/BL	112	12.4	-268	-20.9
2	D0/BL	75	2.2	104	-1.2
3	D0/BL	135	7.1	34	-3
1	D0/BL	267	-4.7	701	6.1
3	D0/BL	244	9.6	121	-3.1
2	D0/BL	96	2.8	129	0.8
3	D0/BL	187	3	661	-2.1
3	D0/BL	128	7.9	-45	-2.6
3	D0/BL	-59	9	-762	-5.2
2	D0/BL	47	7	-539	-8.7
1	D0/BL	187	13.1	-26	-5.2
1	D0/BL	1	0.3	-150	-23.8
3	D0/BL	16	4.5	-462	-5.7
3	D0/BL	56	1.4	138	2.7
3	D0/BL	78	4.1	29	-1.1
3	D0/BL	257	2.7	575	1.4
2	D0/BL	100	5.9	-108	-4.5
3	D0/BL	51	4.4	-63	-2.8
1	D0/BL	12	2.6	53	7.6
2	D0/BL	246	12.9	-18	-14.7
2	D0/BL	84	13.4	-416	-11.3
1	D0/BL	41	3.6	81	-15.4
2	D0/BL	61	3.4	-44	-5
1	D0/BL	31	2.5	141	2.2
1	D0/BL	158	35.3	-4564	-41.6
1	D0/BL	84	17.2	-8	7.9
1	D0/BL	50	11.3	-212	-2.3
1	D0/BL	72	6.2	-129	-8.1
1	D0/BL	272	2.4	193	-14.7
2	D0/BL	416	16.4	-135	-21.3
2	D0/BL	93	14.5	-212	-7.2
1	D0/BL	172	12.1	-114	-15.2
1	D0/BL	168	6.8	75	-2.3
1	D0/BL	118	15	-228	-13.6
1	D0/BL	-7	4.7	-454	-3.3
1	D0/BL	698	16.1	241	-16.1
1	D0/BL	212	10.2	100	-5.7
1	D0/BL	39	2	333	4.4
3	D0/BL	42.6	5.8	-137	4
2	D0/BL	0	3	-372	-8
1	D0/BL	60.3	5.7	-190	-2.2
1	D0/BL	464	3.1	1286	-2.1
3	D0/BL	148.2	-6.9	326	-6.2
3	D0/BL	168.4	9.5	-60	-9
3	D0/BL	-10		-420
1	D0/BL	30		60
1	D0/BL	110		-60
1	D0/BL	287		87
1	D0/BL	190		170
1	D0/BL	280		300
1	D0/BL	66		580
3	D0/BL	0		0
1	D0/BL	152	6	-273.5	-8
1	D0/BL	34.6	0	132	3
1	D0/BL	291.7	17	-136.4	-2
2	D0/BL	21.8	8.4	-733.8	-13.6
1	D0/BL	176.7	3.6	171	-1.1
1	D0/BL	40.5	-3.1	378	5.2
2	D0/BL	-6.8	3.9	-114.2	-5.1
2	D0/BL	-4.3	4	-173	-5
1	D0/BL	282.8	6.8	354	1.8
2	D0/BL	-54.3	4.9	-173	-3
1	D0/BL	207.8	12	-137	-17
1	D0/BL	268.3	5	462	4
1	D0/BL	124.7	7.6	93	4.3
1	D0/BL	172.4	8.6	152	5
1	D0/BL	107	14	165.2	-0.1
1	D0/BL	49.1	4	-113	-12
2	D0/BL	-49	1	-221.1	-2
1	D0/BL	138	13.1	-825.2	-17.2
2	D0/BL	165.8	3	116	-4
1	D0/BL	271	15	-18	-9.1
2	D0/BL	61	-14	121	9.4
1	D0/BL	-8	4	-314	-11
1	D0/BL	177	2.9	881.9	7.1
3	M3/D0	-34		-214
3	M3/D0	-40	2.1	-428	-2.3
3	M3/D0	28		-118
3	M3/D0	3.6	5.7	-370.5	-11.2
1	M3/D0	-12.8		-395	-7.7
3	M3/D0
3	M3/D0	21		-216
2	M3/D0	379.9	5.2	282.9	-3.8
1	M3/D0	103		22
2	M3/D0	115.3	3.6	88	-3.3
2	M3/D0	-28		-246
2	M3/D0	-33.5	5.5	-176	-4.4
2	M3/D0	85.2	6.1	-174	-10.9
2	M3/D0	-3		-170
3	M3/D0	32.9	5.5	-301.4	-7.8
3	M3/D0	266		131
2	M3/D0	-21.1	-0.5	-35	-1.8
3	M3/D0	106	3.4	97	-0.7
1	M3/D0
3	M3/D0	70	3	-81.5	-4.8
3	M3/D0	107		148
2	M3/D0	5		-58
2	M3/D0	41		-71
1	M3/D0	96	7.8	-343	-11.4
2	M3/D0	67	5.9	71	4.4
1	M3/D0	-34		-163
3	M3/D0	1		16
2	M3/D0	1		-190
2	M3/D0	-23		-54
3	M3/D0	135		61
1	M3/D0	150.3	-4.1	531	5.4
3	M3/D0	34		44
3	M3/D0	535	9.3	581	-3.8
2	M3/D0
1	M3/D0
3	M3/D0	35.5		-80.3
3	M3/D0	140		-118
2	M3/D0
1	M3/D0
2	M3/D0
2	M3/D0
1	M3/D0	83	-4.3	221	2.9
2	M3/D0
1	M3/D0	75.5	5.5	-78	-3
1	M3/D0	150.3	6	3	-6.4
2	M3/D0	-168	-4.6	-102	0.3
2	M3/D0	72	0.8	1	-4.6
3	M3/D0
1	M3/D0	-9.2	0.9	-233	-3.8
3	M3/D0
2	M3/D0	43	2.4	-76	-6.4
2	M3/D0	55	1.6	-107	-9.8
2	M3/D0	93	2.9	53	-1.5
2	M3/D0	15.2	-0.2	16.1	-6.7
2	M3/D0	177.9	3.2	140	-5.5
1	M3/D0	-14.8	1.2	-171	-2.5
2	M3/D0	36	4.5	-74	0.1
2	M3/D0	-16	2.6	-99	-3.2
1	M3/D0	102	7.7	-88	-4.2
2	M3/D0	31.3	1.7	93	-1.6
2	M3/D0	-49	1.9	-207	-6.6
1	M3/D0	20	-0.2	44	0.6
2	M3/D0	26	-0.9	12	-3.2
1	M3/D0	12	0.2	-16	-4.8
2	M3/D0
2	M3/D0	52.9	0.1	58	-7
1	M3/D0	-8	2.4	-213	1
3	M3/D0	-79.1	32.5	-225	39.3
2	M3/D0	4	1.1	-29	-0.6
2	M3/D0	18.4	4.6	-341	-4.8
1	M3/D0	99.2	6.1	-161	-5.2
2	M3/D0	-253	5.9	-246	1.1
2	M3/D0
1	M3/D0	36	-0.5	1	-2.5
2	M3/D0	46.1	-0.7	123.8	0.7
2	M3/D0
1	M3/D0	79	-0.8	109	-0.1
2	M3/D0
1	M3/D0
1	M3/D0	85	3.3	106	-6.7
2	M3/D0	-57	3.1	-358	-3.2
2	M3/D0
2	M3/D0	-53.4	0.4	-220	0.2
2	M3/D0
2	M3/D0
1	M3/D0
2	M3/D0
1	M3/D0	41	5.8	-101	-4.5
1	M3/D0	-152	1	-926	-1
1	M3/D0
2	M3/D0
3	M3/D0	22	-2	142	3
2	M3/D0	96	1	94	-4
1	M3/D0
1	M3/D0	-90	0	-374	-3
3	M3/D0	-45	-1	-37	3
3	M3/D0	21	8	-94	-4
3	M3/D0	11	-1	48	-2
1	M3/D0
1	M3/D0
2	M3/D0	139	2	254	0
3	M3/D0	-180	1	-167	1
1	M3/D0	24	2	-136	-8
1	M3/D0	97	0	59	-2
2	M3/D0
1	M3/D0	-1	3	-129	-4
2	M3/D0
1	M3/D0
1	M3/D0	233	12	-384	-14
1	M3/D0
2	M3/D0	-103	-2	-159	1
2	M3/D0	82	6	-88	-3
1	M3/D0
1	M3/D0	-16	-1	-39	1
1	M3/D0	-43	0	-270	-1
3	M3/D0
2	M3/D0	140	14
2	M3/D0	-4	3	-210	-2
1	M3/D0	102	2	36	-4
1	M3/D0	30	1	-52	-3
1	M3/D0	-86	0	-393	-4
3	M3/D0
1	M3/D0	-12	10	-720	-12
1	M3/D0	133	6	7	-4
1	M3/D0	146	3	321	-2
1	M3/D0	-15	0	4	1
1	M3/D0	41	1	116	-2
1	M3/D0	-232	-3	-413	3
1	M3/D0
1	M3/D0
1	M3/D0
1	M3/D0	56	2	202	0
1	M3/D0	16	6	-224	-4
1	M3/D0
1	M3/D0	66	-2	205	0
1	M3/D0
1	M3/D0	5	-2	126	6
1	M3/D0	105	6	-106	-7
1	M3/D0	-15	0	-210	-5
2	M3/D0	86	1	370	2
1	M3/D0	7	3	-46	3
2	M3/D0	58	0	130	-4
1	M3/D0
1	M3/D0	7	-1	37	1
2	M3/D0
1	M3/D0	24	5	-143	-1
1	M3/D0	133	7	-142	-10
1	M3/D0	42	0	195	5
1	M3/D0	50	6	-85	-1
1	M3/D0	53	2	36	-4
2	M3/D0
2	M3/D0	-17	5	-276	-3
1	M3/D0	-187	-6	-79	2
1	M3/D0	34	4	-17	2
2	M3/D0	67	4	6	-3
1	M3/D0	201	2	358	0
2	M3/D0	-36	3	-199	-1
1	M3/D0	102	2	102	-2
1	M3/D0
1	M3/D0	-24	-1	10	1
1	M3/D0	22	3	-78	-2
2	M3/D0	52	1	128	3
1	M3/D0	-12	-1	-129	-6
2	M3/D0	90	7	-82	-3
1	M3/D0
1	M3/D0
1	M3/D0	-24	1	8	5
2	M3/D0	-53	2
1	M3/D0
1	M3/D0	288	-30
1	M3/D0	21	0	69	-1
2	M3/D0
1	M3/D0	-105.9	-4.4	-456	-21
3	M3/D0	26.4	2.4	-19.4	9.9
2	M3/D0	66.2	6.2
1	M3/D0	28.7	5.3	-270	-2.2
1	M3/D0	56.2	3.6	-1	0.3
1	M3/D0	-149.5	20.9	-377	2.4
3	M3/D0	14		-18
1	M3/D0
3	M3/D0
3	M3/D0	25		-50
1	M3/D0	36		206
1	M3/D0	-13.5	0.8	-456	-27
2	M3/D0	86.2	6.1	135	10.2
1	M3/D0	-139.8	-7.6	-475	-25.6
1	M3/D0	-61.1	1.7	-1049	6.4
3	M3/D0
1	M3/D0
2	M3/D0	4		-74
1	M3/D0
1	M3/D0	136	2	181	-1.5
3	M3/D0	-1		17
1	M3/D0
2	M3/D0	14	1.8	-322	-14.2
3	M3/D0
3	M3/D0	32.1	5	-52	3.8
1	M3/D0	14.6	-2	-248	-24.6
3	M3/D0	-55	1.7	-155	9.1
1	M3/D0
1	M3/D0
1	M3/D0
3	M3/D0	27.3	5.9	-20.8	11.7
1	M3/D0
1	M3/D0
1	M3/D0	75.3	11.7	17	7.4
3	M3/D0	12.7	12.5	-297	-6.4
1	M3/D0	65.3	3.9	188	17.3
1	M3/D0	46.2	6	31	5.2
1	M3/D0	88	10	-270	11.7
1	M3/D0	111.1	3.6	260	-1.8
1	M3/D0	46.8	10.4	-541	-2
1	M3/D0	2.9	2	-76	-1.3
1	M3/D0
1	M3/D0	118.2	-0.3	128	-3.3
1	M3/D0
1	M3/D0	70.7	8.8	-270	-8.8
1	M3/D0	-143.5	-6.8
1	M3/D0	77.9	3.3	175	-2.4
1	M3/D0
1	M3/D0	92	6.5	624	20.5
1	M3/D0	149.6	3.8	40	-3.9
1	M3/D0
1	M3/D0
1	M3/D0	3.8		-39
1	M3/D0	-15.2	3.8	-169	7.9
1	M3/D0
2	M3/D0	140.4	-7	282	-14
1	M3/D0	49	4.5	4	-1.4
2	M3/D0
1	M3/D0
1	M3/D0	-107	-32.3	1	-15.8
1	M3/D0	78	3.1	-156	-17.3
1	M3/D0	189.6	0.8	133	-13.2
1	M3/D0
1	M3/D0	151.8	2.5	127	-6.6
1	M3/D0	69.4	11.4	211	31.1
1	M3/D0	120.1	10.9	186	-7.4
2	M3/D0	60.7	1.3	-88	-10.8
2	M3/D0
1	M3/D0	401.7	3.9	-18.1	-8.1
1	M3/D0	-136.3		-273
1	M3/D0
2	M3/D0	-193.8	-14.8	-645	-48.3
2	M3/D0	166.9	1	298	0
1	M3/D0	-17
3	M3/D0
2	M3/D0
1	M3/D0
1	M3/D0	115.7	3	62.7	-1
1	M3/D0
3	M3/D0	50.8	3.9	-13	0
1	M3/D0
2	M3/D0	58.1	9.2	-111	8.6
2	M3/D0
2	M3/D0	83.7	3	-10.8	-6
2	M3/D0
2	M3/D0	72.6	6	-184.8	-7
2	M3/D0	-186.7	4	-881.1	-5
2	M3/D0	-319	7	-754.2	-3
2	M3/D0	-102.4	2	-178.8	-6
3	M3/D0	-16.5	-2	39.4	-1
1	M3/D0
2	M3/D0	72.4	4	-89.6	-6
1	M3/D0	63	0	162	1
2	M3/D0	-3.9	-3	-15.8	-7
2	M3/D0
1	M3/D0	16.1	4	-54	-2
2	M3/D0	-55.2	1.4	-667.2	-6
1	M3/D0
3	M3/D0
1	M3/D0	27.9	1	54.2	-2
1	M3/D0	152.1	1	145.4	-2
1	M3/D0	107.2	2	104	-1
2	M3/D0	128.1	8.1	-99.4	-3
2	M3/D0
2	M3/D0
2	M3/D0	-3.6	3	-361.3	-5
2	M3/D0	41	1.8	45.3	1
2	M3/D0	54.9	1	24.5	-1
1	M3/D0	116.2	-1	99.7	0
2	M3/D0	-87	9	-264	-6
1	M3/D0
2	M3/D0	-100.2	3	-110.5	-1
2	M3/D0	125.8	-1	460.1	1
1	M3/D0	98.8	1	95.1	-1
2	M3/D0
2	M3/D0
2	M3/D0
2	M3/D0	164.4	0	340	0
1	M3/D0
1	M3/D0	-129.7	-8	-85.2	-4
2	M3/D0
2	M3/D0	210.5	5.3	123.6	1.1
1	M3/D0	36.6	1.9	-12.4	-3
2	M3/D0	43.6	2	27.3	0
2	M3/D0
2	M3/D0	79.3	-3	316.8	1
2	M3/D0
2	M3/D0	-11.8	1	-70.1	0
2	M3/D0
2	M3/D0	-280.8	0	-496.9	-7
2	M3/D0
1	M3/D0
2	M3/D0	47.7	2	13.3	-1
1	M3/D0	33.2	2	44.5	0
2	M3/D0
2	M3/D0	-72.2	2	-423	-6
1	M3/D0	57.6	3	64.4	3
1	M3/D0	0.5	1	-300.5	-13
1	M3/D0
2	M3/D0
2	M3/D0
2	M3/D0	-93.8	1	-483.2	-3
2	M3/D0
2	M3/D0	-54.2	7	-308.4	-3
2	M3/D0	91.9	3	59.9	1
2	M3/D0	-71.7	8	-518.4	-10
2	M3/D0
2	M3/D0
1	M3/D0
2	M3/D0
2	M3/D0	0.8	8	-233.6	-1
2	M3/D0
2	M3/D0	19.4	0.4	-54.6	-3.7
2	M3/D0
2	M3/D0	-17	2	-128	0
2	M3/D0
2	M3/D0	-14.9	0	-93	-3
2	M3/D0	43.9	-1	48.8	-3
2	M3/D0
3	M3/D0	21.1	2	-38	-4
1	M3/D0
2	M3/D0	125.3		-47.3	-5
2	M3/D0
1	M3/D0
1	M3/D0	13	1.75	210	25.35
1	M3/D0
2	M3/D0	-22	-7.26	-43	-8.04
1	M3/D0
1	M3/D0	-34	2.58	-382	-10.81
1	M3/D0	13	1.14	-285	0.76
2	M3/D0	-71	-2.13	-201	-6.51
2	M3/D0
1	M3/D0
1	M3/D0	-55	10.23	-49	8.4
2	M3/D0	-64	4	-305	-6
1	M3/D0	296	4.08
2	M3/D0	-38	-0.07	-113	0.03
1	M3/D0
1	M3/D0	71	6.48	7	8.79
1	M3/D0
2	M3/D0
1	M3/D0	102	0.97	286	1.51
2	M3/D0
2	M3/D0
1	M3/D0	296	3.54	-71	-13
1	M3/D0	238	7.18	17	-12.14
2	M3/D0	249	5.82	551	5.22
2	M3/D0	-20	-2.27	-96	-8.45
2	M3/D0	89	7.18	-53	2.39
1	M3/D0	94	2.33	382	2.92
1	M3/D0
2	M3/D0
2	M3/D0	208	7.62	81	-1.38
1	M3/D0
1	M3/D0
2	M3/D0	-103	1.76	-388	-7.33
1	M3/D0
2	M3/D0	25	1	-50	-4
2	M3/D0	-29	-4	63	-2
2	M3/D0	145	0.99	260	-4.67
1	M3/D0
1	M3/D0	96	-2.74	52	-6.31
2	M3/D0	161	6	69	-8
3	M3/D0	-17	0	-103	-4
1	M3/D0	154	-0.81	306	3.17
1	M3/D0	81	1.6
1	M3/D0
1	M3/D0	27	5.58	-89	-1.62
1	M3/D0	100	9	-130	-8
2	M3/D0
1	M3/D0
1	M3/D0	-59	7	-798	-11
2	M3/D0	-57	1.96	-367	-7.36
2	M3/D0
1	M3/D0
1	M3/D0	-63	6.88
1	M3/D0
3	M3/D0	82	1	258	-2
1	M3/D0
1	M3/D0	71	3.85	-114	-3
1	M3/D0	74	2.23	21	-2.43
1	M3/D0
1	M3/D0	19	-1	131	1
2	M3/D0	-19	1	-136	2
1	M3/D0	20	1	20	-3
1	M3/D0	29	2	-97	-6
3	M3/D0	33	1.42	54	1.22
1	M3/D0
1	M3/D0	214	6.7	149	-0.9
1	M3/D0	36	1	155	-3
1	M3/D0
1	M3/D0	31	6	-195	-5
1	M3/D0	191	1.97	311	-3.33
2	M3/D0	129	4.2	-33	-5.1
2	M3/D0
1	M3/D0
1	M3/D0	-18	0.19	-73	-1.55
1	M3/D0	230	7	113	2
2	M3/D0	-47	-1	-74	0.12
1	M3/D0	97	3.46	-92	-7.72
1	M3/D0	40	2	187	3
1	M3/D0	59	3.9	-352	-2.67
1	M3/D0
1	M3/D0	-5	4.64	-361	-4.84
1	M3/D0
1	M3/D0	-2	0.06	-26	-1.23
1	M3/D0	96	3.43	-129	-5.17
1	M3/D0	13	-6
1	M3/D0
1	M3/D0
2	M3/D0	-55	1.86	-307	-2
1	M3/D0
1	M3/D0	12	0	485	12
2	M3/D0	105	10.8
2	M3/D0	26	4.25	-162	-6.35
1	M3/D0	-158	-4.24	-325	-8.37
1	M3/D0
2	M3/D0	-20	8.1
2	M3/D0	134	2.9
1	M3/D0	70	5	39	2
1	M3/D0	-229	-2.93	-115	3.23
1	M3/D0
1	M3/D0	33	1.95	-245	-7.63
1	M3/D0	181	-2.94	363	6.16
1	M3/D0	-153	-4
1	M3/D0	-77	0	-124	-2
1	M3/D0	-44	-1.87	-80	-1.8
1	M3/D0	26	-4.73	378	2.66
1	M3/D0	54	3.55	-11	-1.53
2	M3/D0	104	1.1	225	0.5
2	M3/D0	73	4.56	-123	-8.05
2	M3/D0
1	M3/D0
1	M3/D0	63	3.6	-42	-4.63
1	M3/D0
2	M3/D0	118
1	M3/D0
2	M3/D0	16	1	-213	-6
1	M3/D0	20	3	-468	-9
2	M3/D0	-41	1	-328	-1
1	M3/D0	-17	1.56	-308	-2.89
2	M3/D0	-23	-4.01	217	9.67
3	M3/D0
2	M3/D0
3	M3/D0	44	4	-115	0
1	M3/D0	35	2	65	-3
2	M3/D0	0	0	19	1
2	M3/D0	-172	2	-584	-4
1	M3/D0
2	M3/D0	176	1	607	-1
2	M3/D0
3	M3/D0	-92	5	-286	-1
2	M3/D0	-66	5	-658	-7
3	M3/D0	109	-2
1	M3/D0	-19	1	-34	1
2	M3/D0	43	-6.5
2	M3/D0	-15	12	-806	-14
2	M3/D0	95	6	-130	-7
1	M3/D0
2	M3/D0	91	4	-113	-6
1	M3/D0	-4	6	-348	-9
1	M3/D0	46	2
3	M3/D0
3	M3/D0	65	2.1	-11	-5.6
2	M3/D0
1	M3/D0	-3	9	-335	-11
1	M3/D0
1	M3/D0	94	5	59	2
3	M3/D0
2	M3/D0	443	9	111	-8
1	M3/D0	78	-2	141	1
2	M3/D0	52	1	-12	-6
2	M3/D0	88	0	52	-2
2	M3/D0	-21	0	-108	-3
1	M3/D0	101	4	48	-3
1	M3/D0	254	-2	509	3
1	M3/D0	14	1.2	-148	-5
1	M3/D0
2	M3/D0
2	M3/D0	-45	1.66	-146	-2.35
2	M3/D0	25	0	16	-2
1	M3/D0	28	4	-101	-5
2	M3/D0	18	2	-34	1
1	M3/D0	324	13	-24	-6
1	M3/D0	175	13	157	10
1	M3/D0	29	3.7	-32	-2.2
2	M3/D0	26	3	-82	-3.6
3	M3/D0
1	M3/D0	-97	1.9	-309	-2.2
3	M3/D0	-52	0.1	-66	-0.4
2	M3/D0	-82	2.4	-195	-4.9
3	M3/D0	-105	-2.6	-274	-5.6
3	M3/D0	-17	0.7	-57	-1.2
3	M3/D0	40	-3.4	252	1.5
2	M3/D0	181	7.1	-118	-9.3
1	M3/D0	-41	0	-33	-0.7
1	M3/D0	14	2	-18	-4.5
3	M3/D0	-15	-1.7	62	-0.4
3	M3/D0	32	7.2	-226	-9.5
3	M3/D0	81	3.8	-51	-6
3	M3/D0	37	6.1	-377	-9.1
2	M3/D0	-65	-1.7	-48	2.9
3	M3/D0	-26	0	-90	0.5
1	M3/D0	16	0.7	105	-11
2	M3/D0	-70	2.4	-187	-5.7
2	M3/D0	63	-6.5	346	1.3
1	M3/D0	22	2.7	27	2
2	M3/D0
1	M3/D0	38	1.8	251	1.1
1	M3/D0	61	0.6	18	-0.8
1	M3/D0
1	M3/D0
1	M3/D0	33	0.9	3	-2.5
1	M3/D0
2	M3/D0	8	2	-273	-10.6
2	M3/D0	136	-4	235	1.4
1	M3/D0
1	M3/D0	1	4.2	-106	-3.3
1	M3/D0
1	M3/D0	133	6.4	-6	-8.2
1	M3/D0	26	1.4	27	1.4
1	M3/D0	21	-1.8	69	0.6
1	M3/D0	96	4.8
3	M3/D0	62.3	7.8	-82	4.5
2	M3/D0	71.8	8	-225	-4.1
1	M3/D0	64.7	1.5	57	-2.1
1	M3/D0
3	M3/D0	174	8	199	9.3
3	M3/D0	113.9	12.9	86	10.8
3	M3/D0	180		0
1	M3/D0	160		430
1	M3/D0	70.2	2.8	120	4.5
1	M3/D0	-170		-160
1	M3/D0	130		150
1	M3/D0	110		-120
1	M3/D0	10		-190
3	M3/D0
1	M3/D0
1	M3/D0	11.9	0.8	-8	-1.6
1	M3/D0	74.3	3	-68.4	-5
2	M3/D0	-108.9	-6.4	-180	-10.5
1	M3/D0
1	M3/D0	78.3	-1	276	-3
2	M3/D0
2	M3/D0	-28.9	10	-280	-11
1	M3/D0	72.1	12.1	17	14
2	M3/D0
1	M3/D0	403	11	107	-4
1	M3/D0	-27.4	6	-427	-6
1	M3/D0	-20.6	2.6	-129	-4.6
1	M3/D0	-40.5	1	-104	-2
1	M3/D0
1	M3/D0	1.9	2	-55	-1.9
2	M3/D0
1	M3/D0	-19	0.9	-89.8	-1.3
2	M3/D0
1	M3/D0	-142	-5	-103	2.9
2	M3/D0	59.9	5	-49	-2.5
1	M3/D0	-55	1	-125.1	0
1	M3/D0	-11	2	-156.6	2
3	M6/D0	-35		-188
3	M6/D0	103	4	-182	-5.6
3	M6/D0	104		24
3	M6/D0
1	M6/D0	-0.8		-155.9	-1.1
3	M6/D0	302.4		151
3	M6/D0	120		-52
2	M6/D0
1	M6/D0	-10		-251
2	M6/D0	88.3	6.9	-79	-10.3
2	M6/D0	122		-107
2	M6/D0	-44.5	3.3	-198	-7.8
2	M6/D0	170.6	8.9	-263	-19.6
2	M6/D0	-29		-164
3	M6/D0	-3.5	11.5	-497.6	-9.7
3	M6/D0	313		142
2	M6/D0	17.8	0.5	-2	-1.6
3	M6/D0	96	4.2	-6	-5
1	M6/D0	37.3	-0.6	175.6	3.8
3	M6/D0	143.7	4.5	55.2	-1.5
3	M6/D0	47		214
2	M6/D0	-3		33
2	M6/D0	43		-18
1	M6/D0	-46.2	0.8	-260	-4.6
2	M6/D0	-28	-0.2	-20	4.7
1	M6/D0	66		209
3	M6/D0	75		173
2	M6/D0	32		-179
2	M6/D0	-59.8		-232
3	M6/D0
1	M6/D0	182	-1.8	524.2	5.2
3	M6/D0	12.3		-152
3	M6/D0	50	5.6	-174	-4.2
2	M6/D0	155.2		-74
1	M6/D0	105.9	-0.5	61	-4.8
3	M6/D0	39.4		-13.7
3	M6/D0	43.5		-185
2	M6/D0	-109.4	2.9	-221	-5.7
1	M6/D0	21		106
2	M6/D0	-25.8	0.2	-87	-4
2	M6/D0	61.2	3.4	-118	-6.6
1	M6/D0
2	M6/D0	-104.8	0.1	-144	-3.3
1	M6/D0	115	3.9	-46	-4.5
1	M6/D0	396.3	15.6	-119	-16
2	M6/D0	68	3.5	-108	-6.1
2	M6/D0
3	M6/D0	-228.4	-2.9	-277	7.5
1	M6/D0	16.8	0.8	-25	-1.5
3	M6/D0
2	M6/D0	94	4.1	-96	-9.9
2	M6/D0	23	2.2	-216	-13
2	M6/D0	-12	3.8	-162	-2.9
2	M6/D0	44.5	-0.6	181.4	-9.6
2	M6/D0	136.2	1.8	96	-6.4
1	M6/D0	-17.1	1.7	-205.3	-2.7
2	M6/D0	158	3	169	1.5
2	M6/D0
1	M6/D0	151	7.6	-108	-10
2	M6/D0	9.9	4	-190.7	-6.9
2	M6/D0	-23	2.9	-165	-4.6
1	M6/D0	39	4	-140	-8
2	M6/D0	151	4.6	21	-6.8
1	M6/D0	-17	3.7	-341	-6.5
2	M6/D0
2	M6/D0
1	M6/D0	-14	3.1	-317	-4.8
3	M6/D0	86.8	31.8	72.9	42.9
2	M6/D0	119	3.1	-8	-6.5
2	M6/D0
1	M6/D0	48.3	8.7	-427	-5.5
2	M6/D0	-123	4.1	-161	-0.4
2	M6/D0	25	1.4	-93	-4.1
1	M6/D0	43	-4.5	54	-2.6
2	M6/D0	373.6	4.7	340.1	-6.1
2	M6/D0	101.8	4.6	-82.4	-8.3
1	M6/D0	66	0.8	58	0
2	M6/D0	108	-5.8	216	-2.6
1	M6/D0	55	7.8	-318.2	-8.3
1	M6/D0	95	4.7	-64	-12.4
2	M6/D0
2	M6/D0	137.7	3.2	77	-0.7
2	M6/D0
2	M6/D0	-67	3.9	-232	-1.4
2	M6/D0	193.4	4.4	78.7	-9.3
1	M6/D0	89.4	10.1	-326	-14.4
2	M6/D0	166.9	6.2	-5.5	-2.5
1	M6/D0	-51	-0.9	-53	-0.6
1	M6/D0
1	M6/D0	238	0	421	-6
2	M6/D0	267	3	653	-3
3	M6/D0	35	0	138	4
2	M6/D0	240	-1	409	-2
1	M6/D0	52	4	-925	-8
1	M6/D0	28	3	-337	-6
3	M6/D0	71	3	-47	1
3	M6/D0	36	6	-55	-4
3	M6/D0
1	M6/D0	92	1	56	-2
1	M6/D0
2	M6/D0	238	6	196	-4
3	M6/D0	101	2	186	7
1	M6/D0	88	10	-276	-13
1	M6/D0	27	3	-49	-5
2	M6/D0	-56	0	-202	-11
1	M6/D0	98	6	-57	-8
2	M6/D0	-2	7	-704	-9
1	M6/D0	184	0	354	0
1	M6/D0	210	11	-473	-17
1	M6/D0	301	5	162	-10
2	M6/D0	-49	6	-350	-5
2	M6/D0	-58	0	-127	-2
1	M6/D0	103	2
1	M6/D0	58	3	-67	-2
1	M6/D0	-8	3	-271	-1
3	M6/D0	96	0	639	3
2	M6/D0	213	14
2	M6/D0
1	M6/D0	194	3	181	-3
1	M6/D0	34	2	-9	0
1	M6/D0	-96	2	-462	0
3	M6/D0	159	4	96	-3
1	M6/D0	359	11	-319	-14
1	M6/D0	-4	13	-256	-6
1	M6/D0	133	5	216	-2
1	M6/D0	115	3	202	2
1	M6/D0	48	3	2	-2
1	M6/D0
1	M6/D0
1	M6/D0
1	M6/D0	165	5	98	-2
1	M6/D0	92	-1	660	2
1	M6/D0	55	5	-169	-7
1	M6/D0	63	4	-61	-4
1	M6/D0	116	1	102	-5
1	M6/D0	-6	-1	53	-1
1	M6/D0	45	3	22	1
1	M6/D0
1	M6/D0
2	M6/D0	181	5	197	-5
1	M6/D0	10	7	-135	4
2	M6/D0	156	1	261	-8
1	M6/D0	92	2	175	-13
1	M6/D0	72	4	-18	-5
2	M6/D0	43	-1	324	0
1	M6/D0
1	M6/D0	131	7	-192	-13
1	M6/D0	74	8	-64	-4
1	M6/D0	101	5	30	-2
1	M6/D0	131	5	156	-6
2	M6/D0
2	M6/D0	237	8	-41	-8
1	M6/D0	5	-4	58	0
1	M6/D0	17	3	-54	0
2	M6/D0	51	1	62	-1
1	M6/D0	286	5	314	-4
2	M6/D0
1	M6/D0	-13	-2	-3	-1
1	M6/D0	151	7	-378	-18
1	M6/D0	10	1	-131	-5
1	M6/D0	-50	1	-152	-2
2	M6/D0	-11	1	-95	0
1	M6/D0	-14	0	-204	-8
2	M6/D0	70	7	-129	-4
1	M6/D0	157	-2	329	1
1	M6/D0
1	M6/D0	142	1	302	7
2	M6/D0
1	M6/D0	93	5	-177	-12
1	M6/D0
1	M6/D0	8	2	-221	-8
2	M6/D0	19	2	-392	-1
1	M6/D0	-36.3	-3.9	-545	-33.6
3	M6/D0	34.5	3	-105.4	4.4
2	M6/D0	266.3	6.8
1	M6/D0	131.1	8.1	-75	-9.5
1	M6/D0
1	M6/D0	-150.2	29.6	-379	9.4
3	M6/D0	43.9		-71
1	M6/D0	204.4	11.7	-602	-36.6
3	M6/D0	41		117
3	M6/D0	21		-52
1	M6/D0
1	M6/D0	120.6	5.8	-381	-27.7
2	M6/D0	278.3	4.7	296	4.7
1	M6/D0	-73.9	-4.3	-708	-40.2
1	M6/D0	-22.1	2.4	-162	24
3	M6/D0	-22		-349
1	M6/D0	-64.1	12.3	-581	1.1
2	M6/D0
1	M6/D0	63.8	4.4	197	9.8
1	M6/D0
3	M6/D0	112		169
1	M6/D0	39.1	-2.1	-258	-29.3
2	M6/D0	77		-255
3	M6/D0	134		67
3	M6/D0	-67.2	3	-349	-5.7
1	M6/D0	40.3	-4.5	-352	-43
3	M6/D0	67.5	2.4	71	-0.4
1	M6/D0	38
1	M6/D0	116.8	24.1	108	24.8
1	M6/D0	-7.4	-1.4	-644	-29.3
3	M6/D0	-78.9	-1.1	-303.8	-5.8
1	M6/D0	21.5	5.4	-510.7	-8.2
1	M6/D0	14.8	1.9	85	10.9
1	M6/D0	118.8	5.4	84	0.5
3	M6/D0	53.3	5.6	-152	-8.2
1	M6/D0	98.8	5.9	-173	0.9
1	M6/D0	45.6	4.8	123	10.7
1	M6/D0
1	M6/D0	81.8	4.2	-266	-23.5
1	M6/D0	186	9.9	-333	-12.1
1	M6/D0	125.3	7.7	-43	-15.6
1	M6/D0	31.8	-0.7	-13	-8.2
1	M6/D0	6.3	0.8	-176	-7.4
1	M6/D0	-17.4	-10.7	-121	-26.4
1	M6/D0	58.6	5	-354	-20.6
1	M6/D0	-93.5	-8.4
1	M6/D0
1	M6/D0	334.4	5.9	454	-6.2
1	M6/D0	104.6	4.6	679	1.2
1	M6/D0	376.6	-13	712	-7.5
1	M6/D0	14.6	-0.4	174	-4
1	M6/D0	89.2	5.5	244	15.3
1	M6/D0	22.3		81
1	M6/D0	-2.9	4.4	-503	-20.1
1	M6/D0
2	M6/D0	46.9	-4.4	174	-4.2
1	M6/D0	268.6	34.7	185	25.5
2	M6/D0	184.4	3.7	206	-10.5
1	M6/D0
1	M6/D0	-162.1	-38.6	-70	-23.6
1	M6/D0
1	M6/D0	237	4.2	136	-12.2
1	M6/D0
1	M6/D0	46	-4.2	-229	-27.2
1	M6/D0	184.1	25	-96	18.2
1	M6/D0	187.7	12.2	298	-14.3
2	M6/D0	-1.3	-6.3	-192	-22.5
2	M6/D0	-250.9	7.3	-1436	-27.4
1	M6/D0	54.2	6.5	-458	-11.2
1	M6/D0	-137.3	9.3	-457	-12
1	M6/D0	191.4	11.1	298	6.9
2	M6/D0
2	M6/D0	45.5	2	-3	0
1	M6/D0	45.5
3	M6/D0	45.9	0	50.2	-2
2	M6/D0
1	M6/D0
1	M6/D0	219.2	7	73.2	-2
1	M6/D0	276	-1	477.8	-1
3	M6/D0	-9.7	4.7	-276.8	-5
1	M6/D0	28.3	-1	142.4	-6
2	M6/D0	138.6	8	-213.5	-13
2	M6/D0	-211.1	-2.4	-125.3	4
2	M6/D0
2	M6/D0	-109.6	2	-531.4	-6
2	M6/D0	43.7	5	-186.9	-4
2	M6/D0	-221.5	4	-975.8	-6
2	M6/D0	-302.1	10	-799.3	-9
2	M6/D0	-59.9	9	-186.3	-7
3	M6/D0	45.9	-1	220.3	2
1	M6/D0	6.3	5	-99.5	-4
2	M6/D0	54.8	2	-4	-4
1	M6/D0	153.4	-1	425	1
2	M6/D0	-32.6	-4	-33.4	-6
2	M6/D0
1	M6/D0	44	7	-77.5	-7
2	M6/D0	-7.4	3.1	-808.1	-11.6
1	M6/D0	-232.8	10	-621.9	-1
3	M6/D0	-34.4	3.2	-162.8	3.3
1	M6/D0
1	M6/D0	-50.3	4	-301.7	-7
1	M6/D0	221.1	6	-65.9	-10
2	M6/D0	85.8	6.1	-132.7	-3
2	M6/D0	66.2	9	-235.2	-5
2	M6/D0	105.2	-1
2	M6/D0	73.9	3.1	-111.4	-4
2	M6/D0	86.5	3
2	M6/D0	191.1	4	111.4	-1
1	M6/D0	66.9	0	64.4	1
2	M6/D0	-263.9	4	-348.3	-5
1	M6/D0	35.5	1	108.7	-4
2	M6/D0	-37.1	5	-102.1	-2
2	M6/D0	19.4	-1	73	-2
1	M6/D0	74.4	3	-1.3	-1
2	M6/D0	457.5	5	818.3	-5
2	M6/D0
2	M6/D0	-32.2	1	-83.9	-4
2	M6/D0	121.8	-6	916.3	9
1	M6/D0	-88.6	1.6	-110.5	-0.1
1	M6/D0	-45.2	-5	-69.7	-7
2	M6/D0	106.1	0	364.6	3
2	M6/D0	111.4	3	31.7	-1
1	M6/D0	84	-3.1	117.3	-2
2	M6/D0
2	M6/D0	0.2
2	M6/D0	82.5	2	6.1	-6
2	M6/D0	118.4	3	-117	-7
2	M6/D0	-7.5	-1	35.5	2
2	M6/D0	7.8	3	-183.2	-8
2	M6/D0	-172.9	-2	-322.6	-7
2	M6/D0	111.5	7	-31.5	-3
1	M6/D0	116.9	-2	129.4	-3.1
2	M6/D0
1	M6/D0	60	6	-7.1	-2
2	M6/D0	174.5	4	-0.3	-8
2	M6/D0	61.9	2	-78.6	-5
1	M6/D0	126.4	4	189.5	-1
1	M6/D0	56.5	4	-175.8	-12
1	M6/D0	19.7	6	-195.2	-3
2	M6/D0	-5.3	0	-247.2	-9
2	M6/D0	-81	2	-463.5	-11
2	M6/D0	-185	6	-1061.8	-7
2	M6/D0	17.1	5	-237.8	-6
2	M6/D0	-33.9	0	85.3	7
2	M6/D0	229.4	3	183.1	-1
2	M6/D0	146.3	10	-367.9	-16
2	M6/D0	108.2	-1	98.6	-5
2	M6/D0	112.6	5.4	-116	-4.6
1	M6/D0	-136.7	0	-276.7	-2
2	M6/D0
2	M6/D0	61.3	2	115.6	0
2	M6/D0	9.8	2	-85.5	-3
2	M6/D0
2	M6/D0
2	M6/D0	-39.7	-2	-5.6	1
2	M6/D0
2	M6/D0	22.6	0	2.6	-2
2	M6/D0	129.3	1	138.8	-2
2	M6/D0
3	M6/D0	131.5	3	145	-3
1	M6/D0	393.5	1	725	9
2	M6/D0	179.7		-55.6	-7
2	M6/D0	270.1	6	394.5	-7
1	M6/D0	27.3	0	135.1	-3
1	M6/D0	12	2.26	-132	12.25
1	M6/D0	20	1.72
2	M6/D0	-188	-4.83	-228	-10.77
1	M6/D0
1	M6/D0	115	0.48	-214	-21.25
1	M6/D0	55	4.16	-332	5.48
2	M6/D0
2	M6/D0	40	3.59	105	8.97
1	M6/D0
1	M6/D0	112	11.15	-38	1.2
2	M6/D0	-181.1	-5.84	-107	3.74
1	M6/D0	290	5.38
2	M6/D0	-38	2.94	-290	-1.98
1	M6/D0	246	6.32	-85	-19.35
1	M6/D0	315	6.04	674	11.35
1	M6/D0	-184.6	8.65	-445	-0.22
2	M6/D0
1	M6/D0	67	3.66	0	0.1
2	M6/D0	58	5.25	-214	-2.75
2	M6/D0	314	5.03	291	-0.13
1	M6/D0	329	21.28	-183	-13.55
1	M6/D0
2	M6/D0	183	7.21	248	-2.99
2	M6/D0	301	0.56	310	-7.39
2	M6/D0	-28	10.34	-374	-0.96
1	M6/D0
1	M6/D0	77	10.46	-124	0.49
2	M6/D0	-87	0.32	-532	-10.63
2	M6/D0	276	9.02	121	-2.02
1	M6/D0
1	M6/D0
2	M6/D0	-96	-3.51	-224	-3.33
1	M6/D0	130	6.64	-148	-6.27
2	M6/D0	76	1	127	-4
2	M6/D0	79	2	121	-4
2	M6/D0	25	1.57	-167	-5.63
1	M6/D0
1	M6/D0	155	-0.66	34	-9.03
2	M6/D0	145	8	20	-11
3	M6/D0	11	1	-40	-2.78
1	M6/D0	166	-4.01	514	6.6
1	M6/D0	167	1.5
1	M6/D0	11	4	-315	-1.17
1	M6/D0	2	4.16	-84	-0.8
1	M6/D0	116	10	-36	-1
2	M6/D0
1	M6/D0	56	3	-84	-5
1	M6/D0	-49	6	-807	-13.31
2	M6/D0
2	M6/D0	-124	3.56	-786	-8.5
1	M6/D0	-232	1.75	-587	-1.17
1	M6/D0	175	2.8	34	-4.5
1	M6/D0	-14	2	71	-2
3	M6/D0	108	1	378	-1
1	M6/D0	110	6.71	-196	-6.24
1	M6/D0	81	7.26	-356	-8.16
1	M6/D0	211	5.76	-8	-8.36
1	M6/D0	-137	1	-970	-5
1	M6/D0	11	2	-170	-6
2	M6/D0	-82	1	-450	0
1	M6/D0	14	0	60	4
1	M6/D0	-59	-1	2	6
3	M6/D0
1	M6/D0	59	2	159	7
1	M6/D0	244	4.3	263	0.4
1	M6/D0	59	3	104	-3
1	M6/D0	96	2.69
1	M6/D0
1	M6/D0	343	4.86	475	-3.27
2	M6/D0
2	M6/D0	77	-2	226	0
1	M6/D0	128	16	76	5
1	M6/D0
1	M6/D0	254	1	314	6
2	M6/D0	12	2	-30	-0.82
1	M6/D0	138	0.06	40	-9.95
1	M6/D0
1	M6/D0	-220	4.66	-967	-0.71
1	M6/D0
1	M6/D0	19	4.1	-253	-3.32
1	M6/D0	121	7.99	-71	-4.39
1	M6/D0	4	3.48	-170	-2.48
1	M6/D0
1	M6/D0	120	2
1	M6/D0	129	2.74
1	M6/D0	87	2
2	M6/D0	13	1.38	-125	-2.76
1	M6/D0	168	0.24	323	6.98
1	M6/D0	15	2	145	6
2	M6/D0	5	4.2	-98	-4.6
2	M6/D0	7	6.67	-319	-11.79
1	M6/D0	39	2.42	-91	-3.25
1	M6/D0	135	-1	136	0
2	M6/D0	307	-7.2
2	M6/D0	93	2.3
1	M6/D0	105	-2	94	3
1	M6/D0	-15	-1.65	31	1.28
1	M6/D0	44	-1.3	167	1.03
1	M6/D0	59	8.9	-697	-13.06
1	M6/D0
1	M6/D0	257	6
1	M6/D0	11	2	-54	-1
1	M6/D0	38	3.72	-56	-2.96
1	M6/D0
1	M6/D0	12	2.36	-29	-0.01
2	M6/D0	372	6.71	398	-5.18
2	M6/D0	121	3.32	2	-9.03
2	M6/D0	45	6.44	64	-11.9
1	M6/D0	78	1	138	0
1	M6/D0	318	-2.01	876	7.27
1	M6/D0	91	4.72	-24	-6.13
2	M6/D0	92
1	M6/D0	161	8.4	-97	-9.7
2	M6/D0	-66	1	-698	-6
1	M6/D0
2	M6/D0	52	6	-352	-7
1	M6/D0	-4	2.66	-325	-0.89
2	M6/D0	35	-0.21	174	1.67
3	M6/D0	106	10	-177	-7
2	M6/D0	26	1	91	3
3	M6/D0	118	5	59	2
1	M6/D0
2	M6/D0	61	2	5	-3
2	M6/D0
1	M6/D0	21	1	-101	-6
2	M6/D0	98	4	76	-4
2	M6/D0
3	M6/D0	-128	3	-388	-9
2	M6/D0	40	6	-460	-10
3	M6/D0	169	-4
1	M6/D0	28	2	19	1
2	M6/D0
2	M6/D0	-57	4	-662	-12
2	M6/D0
1	M6/D0	17	5	-101	3
2	M6/D0	-60	4	-450	-4
1	M6/D0	-16	7	-408	-9
1	M6/D0	60	3	-121	-4
3	M6/D0
3	M6/D0
2	M6/D0	109	8	-953	-51
1	M6/D0	-78	6	-372	-11
1	M6/D0	133	7	-226	-7
1	M6/D0	-13	4	-590	-5
3	M6/D0
2	M6/D0
1	M6/D0	144	0	168	0
2	M6/D0
2	M6/D0	36	3	-60	-5
2	M6/D0	21	0	-66	-6
1	M6/D0	-4	1	-49	-7
1	M6/D0
1	M6/D0	2	3	-388	-7
1	M6/D0
2	M6/D0	-6	3	-506	-9
2	M6/D0	9	-0.34	55	2.65
2	M6/D0	95	1	76	-4
1	M6/D0	168	5	-10	-6
2	M6/D0	6	3	-228	-7
1	M6/D0	-93	3	-308	-2
1	M6/D0	44	4	0	0
1	M6/D0	192	6.5	16	-7.8
2	M6/D0	241	6.7	128	-8
3	M6/D0	-12	4.5	-256	-8.9
1	M6/D0	-128	0.5	-324	-2.1
3	M6/D0	-22	-1.4	27	2.2
2	M6/D0	25	5.3	-48	-1
3	M6/D0	-131	-0.8	-974	-8.7
3	M6/D0	290	1.8	-43	0.7
3	M6/D0	69	-0.6	199	-1.6
2	M6/D0	82	10.2	-373	-9.8
1	M6/D0
1	M6/D0	34	4.2	20	-4.2
3	M6/D0	98	1	254	-2.8
3	M6/D0	45	6.7	-195	-9.3
3	M6/D0	208	3.1	265	-3
3	M6/D0	31	1.5	-73	-2.9
2	M6/D0	-95	-0.8	-197	1.2
3	M6/D0	19	1.2	32	1.3
1	M6/D0	44	5.1	27	-16.5
2	M6/D0	127	8.7	-99	-7.7
2	M6/D0	65	-4.4	250	-0.1
1	M6/D0
2	M6/D0	-27	4.5	-231	-5.7
1	M6/D0	44	2.6	232	4.9
1	M6/D0	-277	7.4	-365	-4
1	M6/D0	114	0.7	98	1.5
1	M6/D0	58	3.1	-20	-4.4
1	M6/D0	20	5.2	-96	-2.5
1	M6/D0
2	M6/D0	31	4.2	-335	-12.7
2	M6/D0	125	2.4	79	-1.4
1	M6/D0
1	M6/D0	-80	0.3	-139	-3.3
1	M6/D0	168	-2.1	205	2.1
1	M6/D0	149	8.9	-70	-8.7
1	M6/D0
1	M6/D0	18	-2.6	42	-2.2
1	M6/D0	123	6.8	-142	-11.8
3	M6/D0	116.8	2.2	21	-9
2	M6/D0	56.9	10	-313	-5
1	M6/D0	81.7	3.5	8	-2.3
1	M6/D0	-9.5	2	-290.8	-5
3	M6/D0	-37.3	8.1	-198	5.4
3	M6/D0	76.1	13.1	37	9.9
3	M6/D0	20		60
1	M6/D0
1	M6/D0	40	0.2	140	5.3
1	M6/D0	40		-10
1	M6/D0	420		220
1	M6/D0
1	M6/D0	50		240
3	M6/D0	-25		-1
1	M6/D0	-41.9	1	-220.8	5
1	M6/D0	42.9	1.3	43	-3.1
1	M6/D0
2	M6/D0	-131.3	7.4	-285	4.7
1	M6/D0	-21.3	-0.2	-119	-4.7
1	M6/D0	39.4	4	-152	-2
2	M6/D0	50.4	-0.9	112.2	2.1
2	M6/D0	187.5	8	8	-8
1	M6/D0	1.7	7.7	-163	2.7
2	M6/D0	73.2	5.4	18	-2.7
1	M6/D0
1	M6/D0	271.5	16	-483	-14
1	M6/D0
1	M6/D0	-63	0	-181	-7
1	M6/D0	29.7	2.9	-33	-7
1	M6/D0	19.8	3	-74	-5
2	M6/D0	7	7	-273.3	-8
1	M6/D0	68	1.7	61.8	-0.3
2	M6/D0	62.9	13	-219	-13
1	M6/D0	-101	0	-169	2
2	M6/D0
1	M6/D0	24.6	4	-57.1	-1
1	M6/D0	-67	0	-298.3	4
3	M9/D0			-154
3	M9/D0	7.8	7.8	-279	-5.3
3	M9/D0			-91
3	M9/D0	8.7	8.7	-367.2	-16.4
1	M9/D0			-288	-7.6
3	M9/D0			63
3	M9/D0			-300
2	M9/D0	3.6	3.6	153	-1.7
1	M9/D0			100
2	M9/D0	0.8	0.8	365	-6.1
2	M9/D0			-183
2	M9/D0	3.1	3.1	107	1.4
2	M9/D0	13.9	13.9	-497	-21
2	M9/D0			-501
3	M9/D0	15.1	15.1	-557	-13.9
3	M9/D0			51
2	M9/D0	-3.3	-3.3	55	-4.5
3	M9/D0	1.4	1.4	-22	-2.1
1	M9/D0	8.4	8.4	38.6	-9
3	M9/D0	4.8	4.8	-103.5	-1.8
3	M9/D0			23
2	M9/D0			-4
2	M9/D0			-116
1	M9/D0	14.6	14.6	-404	-17.4
2	M9/D0	-3.7	-3.7	438	17.4
1	M9/D0			543
3	M9/D0			206
2	M9/D0			-243
2	M9/D0			-51
3	M9/D0			121
1	M9/D0	0.6	0.6	656	2.9
3	M9/D0			-171
3	M9/D0	2.9	2.9	-59	-3.3
2	M9/D0			27
1	M9/D0	2.3	2.3	-91	-11.3
3	M9/D0			188.3
3	M9/D0			-271
2	M9/D0	0.3	0.3	-36	-1.8
1	M9/D0			-17
2	M9/D0	-1.2	-1.2	-65	-6
2	M9/D0	6.2	6.2	-289	-7.3
1	M9/D0	0.4	0.4	68	0.5
2	M9/D0	-1.3	-1.3	-57	-5.6
1	M9/D0	11.7	11.7	-16	-4.2
1	M9/D0
2	M9/D0	3	3	-32	-2.9
2	M9/D0	-0.3	-0.3	-34	-9.7
3	M9/D0
1	M9/D0	1.8	1.8	41	-3.4
3	M9/D0
2	M9/D0	7.1	7.1	-234	-14.5
2	M9/D0
2	M9/D0	8.3	8.3	-297	-9.2
2	M9/D0	-1.7	-1.7	215.4	-11.1
2	M9/D0	3.3	3.3	238	-8.3
1	M9/D0	3.4	3.4	-169.3	-2.7
2	M9/D0	3.6	3.6	269	0
2	M9/D0	2.3	2.3	-46	-3.7
1	M9/D0	5.9	5.9	-13	-12
2	M9/D0	6.8	6.8	-77	-10.8
2	M9/D0	3.1	3.1	86.3	-5.9
1	M9/D0	5.5	5.5	-295	-8.8
2	M9/D0	0.1	0.1	8	-7.4
1	M9/D0	5	5	-156	-6.7
2	M9/D0	5.6	5.6	-111.7	-7.9
2	M9/D0	9.6	9.6	-262	-14
1	M9/D0	7.2	7.2	-214	1.8
3	M9/D0	32.8	32.8	149	42.3
2	M9/D0	1.8	1.8	-59	-4.5
2	M9/D0	12.3	12.3	-548	-11.9
1	M9/D0	7.9	7.9	-316	-6.5
2	M9/D0	3.8	3.8	-199	-2.8
2	M9/D0	2.3	2.3	-124	-4.2
1	M9/D0	1.9	1.9	0	-2.8
2	M9/D0	5.2	5.2	99.1	-1.6
2	M9/D0	3.2	3.2	170.6	-11.7
1	M9/D0	2.6	2.6	-121	0
2	M9/D0	-0.4	-0.4	327	-2.3
1	M9/D0	11.6	11.6	-515.5	-8.3
1	M9/D0	3.7	3.7	109	-9.6
2	M9/D0	7.7	7.7	-618	-8.3
2	M9/D0	5	5	-25	-5.8
2	M9/D0	3.7	3.7	-390	-2.9
2	M9/D0	-2.8	-2.8	482	9.5
2	M9/D0	4.6	4.6	-376.7	-10
1	M9/D0	3.6	3.6	74	-16
2	M9/D0	2.7	2.7	-74.9	-6.1
1	M9/D0	1.6	1.6	-105	-4.8
1	M9/D0	2	2	-632	-5
1	M9/D0	1	1	-32	-8
2	M9/D0	11	11	97	-10
3	M9/D0	0	0	-38	0
2	M9/D0	5	5	115	-8
1	M9/D0	4	4	-1315	-9
1	M9/D0	3	3	-77	-5
3	M9/D0	3	3	-189	0
3	M9/D0	14	14	-114	-9
3	M9/D0	-2	-2
1	M9/D0	6	6	-85	-2
1	M9/D0	1	1	192	1
2	M9/D0	6	6	712	-6
3	M9/D0	1	1	278	8
1	M9/D0	13	13	-199	-14
1	M9/D0	2	2	-14	-7
2	M9/D0	7	7	-244	-15
1	M9/D0	9	9	-104	-10
2	M9/D0
1	M9/D0	1	1	380	-2
1	M9/D0	9	9	-363	-12
1	M9/D0
2	M9/D0	3	3	-251	-4
2	M9/D0
1	M9/D0
1	M9/D0	3	3	-197	-4
1	M9/D0
3	M9/D0	5	5	268	-6
2	M9/D0
2	M9/D0
1	M9/D0	3	3	128	1
1	M9/D0	2	2	422	2
1	M9/D0
3	M9/D0
1	M9/D0	14	14	-648	-20
1	M9/D0	6	6	53	-5
1	M9/D0
1	M9/D0	2	2	-321	-1
1	M9/D0	4	4	-16	-7
1	M9/D0	3	3	145	-4
1	M9/D0	3	3
1	M9/D0	9	9	-166	-13
1	M9/D0	4.9	4.9	434	2.8
1	M9/D0	0	0	417	-3
1	M9/D0	4	4	-106	-8
1	M9/D0	9	9	-157	-6
1	M9/D0	6	6	-98	-4
1	M9/D0	0	0	22	-5
1	M9/D0	7	7	88	-2
1	M9/D0	8	8	-238	-7
1	M9/D0	-2	-2	460	-9
2	M9/D0	8	8	-250	-9
1	M9/D0
2	M9/D0	1	1	33	-14
1	M9/D0	2	2	358	-12
1	M9/D0	4	4	-62	-6
2	M9/D0
1	M9/D0	5	5	-318	-2
1	M9/D0	10	10	-356	-14
1	M9/D0	5	5	26	-4
1	M9/D0	6	6	2	-2
1	M9/D0	7	7	143	-8
2	M9/D0	7	7	-399	-8
2	M9/D0	10	10	-463	-10
1	M9/D0
1	M9/D0	3	3	-84	-2
2	M9/D0
1	M9/D0	6	6	180	-7
2	M9/D0	5	5	-224	-3
1	M9/D0	2	2	45	-3
1	M9/D0	7	7	-549	-22
1	M9/D0	4	4	-317	-6
1	M9/D0	4	4	-232	-6
2	M9/D0	8	8	-51	-5
1	M9/D0	0	0	109	-10
2	M9/D0	8	8	-128	-4
1	M9/D0
1	M9/D0	9	9	-202	-19
1	M9/D0
2	M9/D0	3	3
1	M9/D0	5	5	-60	-11
1	M9/D0	4	4	-113	-4
1	M9/D0	4	4	-101	0
2	M9/D0
1	M9/D0	-12.2	-12.2	-329	-48.4
3	M9/D0	5.3	5.3	-226.4	3.2
2	M9/D0	8.9	8.9
1	M9/D0	4.3	4.3	187	-8.6
1	M9/D0	4	4	115	-3.3
1	M9/D0	42.1	42.1	-338	18.9
3	M9/D0			106
1	M9/D0	11.9	11.9	-237	-30.8
3	M9/D0			209
3	M9/D0			-21
1	M9/D0			249.5
1	M9/D0	3.5	3.5	152	-15.6
2	M9/D0	10.5	10.5	188	3.8
1	M9/D0	-1.3	-1.3	-815	-36
1	M9/D0	2.6	2.6	-1463	12
3	M9/D0			-230
1	M9/D0	11.1	11.1	-445	-18.8
2	M9/D0
1	M9/D0	10.2	10.2	21	1.7
1	M9/D0	5.4	5.4	75.3	4.8
3	M9/D0			29
1	M9/D0	7.7	7.7	-102	-7.9
2	M9/D0	4.6	4.6	-332	-17.3
3	M9/D0			121
3	M9/D0	9.3	9.3	-103	9.4
1	M9/D0
3	M9/D0	7.2	7.2	56	12.3
1	M9/D0
1	M9/D0	18.7	18.7	-25	23.5
1	M9/D0	-5.6	-5.6	-603	-26.5
3	M9/D0	0.9	0.9	-263.8	-14.3
1	M9/D0	5.2	5.2	-172.7	-5.9
1	M9/D0	6.1	6.1	235	6.5
1	M9/D0	17.9	17.9	103	4.5
3	M9/D0
1	M9/D0	8	8	302	13.5
1	M9/D0	4.7	4.7	167	3.6
1	M9/D0	12.5	12.5	420	16.6
1	M9/D0	10.7	10.7	-191	-25.4
1	M9/D0	10.1	10.1	-498	-12.6
1	M9/D0	10	10	-16	-4.3
1	M9/D0	3.3	3.3	-34	-7
1	M9/D0	-0.9	-0.9	91	-9.1
1	M9/D0	-16.4	-16.4	-399	-51.4
1	M9/D0	6.1	6.1	-682	-31.7
1	M9/D0	-2.1	-2.1	-457	-17.9
1	M9/D0	1.5	1.5	-201	-36.3
1	M9/D0	-1.3	-1.3	-218	-24.4
1	M9/D0	4.8	4.8	694	-1.2
1	M9/D0	-4.3	-4.3	10	-15.1
1	M9/D0	2.9	2.9	-92	-14.3
1	M9/D0			142
1	M9/D0			29
1	M9/D0	8.9	8.9	-432	-5.4
1	M9/D0	3.7	3.7	-302	-9.4
2	M9/D0	-12	-12	356	-28.4
1	M9/D0	24	24	88	3.6
2	M9/D0	-2.1	-2.1	481	-23.2
1	M9/D0
1	M9/D0	-39.3	-39.3	-125	-22.4
1	M9/D0	-0.3	-0.3	-247.7	-37.6
1	M9/D0	0.3	0.3	-19	-16.5
1	M9/D0
1	M9/D0	-3.4	-3.4	-323	-31.2
1	M9/D0	17	17	-98	7.8
1	M9/D0	10.8	10.8	244	-25.3
2	M9/D0	-4.7	-4.7	-347	-23.8
2	M9/D0	10	10	-521	-14.8
1	M9/D0
1	M9/D0
1	M9/D0	14.9	14.9	-170	0.7
2	M9/D0	-9.7	-9.7	-738	-48.7
2	M9/D0	7	7	154	-2
1	M9/D0
3	M9/D0	1	1	-107.6	-5
2	M9/D0	9.2	9.2
1	M9/D0
1	M9/D0	8	8	-134.5	-2
1	M9/D0	5	5	-20.9	-7
3	M9/D0	10.8	10.8	-464.7	-12
1	M9/D0
2	M9/D0
2	M9/D0
2	M9/D0	1	1	-17.3	-1
2	M9/D0	3	3	-300.4	-7
2	M9/D0
2	M9/D0	7	7	-922.5	-9
2	M9/D0	13	13	-852.5	-7
2	M9/D0	6	6	-157.2	-7
3	M9/D0	-3	-3	-29	0
1	M9/D0	4	4	151.1	2
2	M9/D0
1	M9/D0
2	M9/D0	0	0	-72.8	-8
2	M9/D0
1	M9/D0	8	8	-27.3	-6
2	M9/D0	2.4	2.4	-408.5	-8
1	M9/D0
3	M9/D0
1	M9/D0	1	1	570.2	-1
1	M9/D0	10	10	-193.3	-8
1	M9/D0	5	5	251.7	-3
2	M9/D0	10.1	10.1	-349.7	-4
2	M9/D0	10	10	-275.9	-7
2	M9/D0
2	M9/D0	5	5	-340.6	-8
2	M9/D0	3.5	3.5	134	-3
2	M9/D0	2	2	234.9	-2
1	M9/D0	-5	-5	123.9	1
2	M9/D0	0	0	-317.4	-6
1	M9/D0	-1	-1	152.8	-8
[truncated: 861 more rows]

## Sheet: Graphes3
Molécules	DiffCD4J0_M12	DiffCD4PourcJ0_M12	DiffCD8J0_M12	DiffCD8PourcJ0_M12
	33		-199
ABC	82	8.3	-589	-7.6
	165		1
	231	14	-350.7	-22.5
ABC	74		-397	-6.8
	613.9		206
	23		-115
	213	7.1	-61	-8.7
	23		-162
	170.3	2.3	167	-5.7
	102		-254
ABC	151.5	6	-15	-6.4
	205	11.5	-370	-25.9
	-2		-286
	38.7	3.9	-267.4	-8.9
	263		148
	92.8	0.1	32	-6
	89	3.1	96	0.5
	143.5	3.7	160	-5.2
	183.3	5.4	90.5	-1.3
	149		252
	362		425
	22		-56
	233.3	9.6	-268	-15.9
	247.2	-3.1	717	18.8
	81.8		327
	58		177
	12		336
	83		-124
	91		-91.9
	461.6	0.4	1068.4	3.9
	213		592
	107.4	4.9	-27	-4
	252		-44
ABC
	59.3		-35
	152.7		-156.7
	-51.4	0	-130	-5.2
	100.8		47
	123.1	6.6	-85	-5.2
	148.9	-1.3	164.8	-0.9
ABC	57.2	-1.6	2	-4.4
	227	2.9	136	-1.7
ABC	282.3	10.3	-155	-18.1
ABC	149	3.5	-48	-6.4
ABC	-53	3.5	-128	-5.3
ABC	90.2	1.1	202	3.2
	84.8	2.3	62	-6.1
ABC	60	7.3	-261	-16.7
	-55	4.9	-565	-9
ABC	50	4.3	-228	-13.5
	161	0.3	386	3.6
	111.9	-0.7	573.4	-10.4
ABC	138.2	7.9	-153	-9.7
ABC	38.8	3.6	-116.6	-5.8
ABC	102	8.3	-170	-4.7
ABC	150	3.7	30	-4.1
ABC	307	7.7	-7	-14.7
ABC	94.9	7.4	44	-7.2
ABC	225.4	6.6	18	-5.8
ABC	106	2.1	36	-3.9
ABC	65	5.2	-120	-10.9
ABC	20	6.2	-331	-11.4
ABC	110.8	7.1	-39.7	-7.5
	70.9	11.1	-301	-18.9
	104	6.6	103	0.8
	-144.6	31	-239	41.9
	44	2.3	-39	-3.4
	52.5	5.3	-277	-3.9
	15	8.4	-412	-8.9
	51.3	8.6	-445	-7.8
ABC	-77	6.1	-156	-0.5
ABC	38	2.6	-183	-5.7
ABC	110	7.1	-100	-8.5
	188.3	3.2	222.1	-0.8
ABC	108.6	5	-179.4	-13.6
ABC	290	0.5	259	-3
ABC	128	8.2	-234	-9
	110	6	-108	-13.8
ABC	-115	8.7	-775	-12.1
	86.7	2.3	-41	-4.8
ABC	-6.4	3.7	-461	-4.4
	31	3.9	-52	1
	165.3	5.6	-106.3	-11.1
	353.4	8	-46	-16.5
	-189	7.1	-386.9	-7.7
	21	6.6	-140	-5.7
	128	3	-171	-13
	89	6	-44	-6
ABC	158	-2	449	6
	285	6	237	-6
	252	4	140	2
	210	8	-908	-14
	135	2	69	-5
ABC	-47	4	-581	-1
	133	11.3	-265	-17.7
ABC	63	12	-77	-5
ABC	231		327	-4
	568	9	451	-11
ABC	41	6	23	4
	313	17	-152	-15
	133	3	-8	-7
	60	7	-250	-21
	186	4	128	-9
	-30	8	-884	-15
	259	12	-331	-13
	313	7	-136	-16
	61	1	145	1
	-158	7	-500	-8
	230	11
ABC	31	2	107	7
	154	4	99	-5
	114	4	300	-1
ABC	260	6	760	0
	204	16
	-12	0	50	5
	81	3	159	-2
	-7	2	-143	3
	250	6.1	35	-2.1
ABC	214
	-174	-2	-209	-8
	347	12	-331	-13
	-17	11	-257	-6
	181	1	172	-1
	138	7	69	-8
	68	5	-134	-3
	122	5	199	-3
	8	1	-195	-6
	46	11	-362	-15
	245	4.8	256	-0.6
	129	1	533	-8
	98	10	-194	-8
ABC	18	7	-186	-7
	295	6	238	-4
	5	1	-150	-9
ABC
	-119	7	-332	-7
	57	-1	547	-7
	165	7	-46	-9
	285	9	57	-12
ABC	67	10	-124	2
ABC	209	3	212	-13
	-26	5.8	-232	-7.7
	147	3	393	-12
	72	7	-77	-7
	94	1	201	-3
	206	4.7	-48	-6.9
	-19	2	-143	-1
ABC	291	11	-77	-14
	87	8	-26	-2
ABC	95	6	-40	-4
	259	9	233	-12
	28	10	-514	-14
ABC	-65	-8	146	4
	28	-0.9	-32	-7.2
	39	4	-59	-2
ABC	215	1	371	-3
ABC	568	6	656	-6
ABC	22	4	-47	3
	29	-3	147	2
	200	10	-678	-29
	68	4	-112	-6
	-59	3	-226	-5
	40	4	-114	-3
	12	0	-174	-15
ABC
	192	4	196	0
ABC	233	8	192	1
	171	6	71	-12
	13	1	-17	0
	26	3	-154	-4
ABC	167	4	-253	-6
ABC	-129.4	-9	-841	-49.4
ABC	56.4	6.1	-281.4	2.7
	397.8	19.4
ABC	142.4	8.8	-186.8	-16.9
ABC	155.8	8	-44.7	-4.9
	-137.6	31.9	-358	18.3
ABC	212.5		171
	342.8	10.7	-246	-44.4
ABC
ABC	115		30
	84.8		-176.1
	82.6	3.5	-409	-29.4
	377.1	12.7	226	2.3
ABC	139.1	-4.7	-131	-45.3
	62.3	9.6	-1767	19.5
ABC	39		-148
	385.5	10.9	-253	-19.5
	79		349
ABC	170.2	17.2	125	10.9
	41.8	5.5	-3	3.7
ABC	-58.9		17
	280	6.8
ABC
	95.1	7.2	-489	-22.4
ABC	157.9		8
ABC	52.3	11.9	-201	2.6
ABC	225	1.3	-430	-48.4
ABC	103.8	4.3	51	-1.4
	55.5
ABC	103.9	34.2	113	39.1
ABC	-117.7	-2.4	-1236	-41.1
ABC	29.2	6.6	-307.8	-9.7
ABC	70.4	6.3	-424.7	-8.2
	115.1	5.9	377	10
	270.6	18.9	80	1.5
ABC	238.5	9.4	212	2.8
	331.6	16.4	-14	4.3
	115.9	14.3	150	18.5
ABC	22.3	10.4	-536	8.5
ABC	177.2	10	-398	-32.7
	149.4	8.9	-537	-20.4
	183.4	16.5	-10	-5
	94.4	6.4	-37	-5.4
ABC	27.7	4.2	-357	-13.5
ABC
ABC	102.1	7.9	-470	-28.3
ABC	97.7	7.1	-378	-17.1
ABC	110.2	5.2	-424	-41.9
ABC	319	1.8	25	-37.6
ABC
ABC	662.6	-10.2	849	-10.3
ABC	197.6	9.5	-217	-18.1
ABC	-351.2	-0.6	-837.6	-10.8
ABC	143.1		534
ABC	42.7	3.1	-231	-7.7
ABC	138.3	-14.9	387.3	-26.1
ABC	168.1	21	-32	-2.6
ABC	173.4	0.5	47	-26
ABC	-250.7	-40	-132	-23.2
ABC	102.8	-3.2	-164.7	-34.2
ABC	124.3	-7.9	56.9	-25.7
	186.3	5.5	967	24
ABC	-15	-3.1	-455	-33
ABC	231.6	12.1	187	8.1
	386.8	16.2	419	-28.1
ABC	-217	-5.5	-545.5	-28.5
ABC	-135.7		-1427
ABC	195.6	7.9	-507	-15.2
ABC	169.7	7.7	-257.6	-13.1
	345	31.6	25	21
ABC	-91.3		-701
	53.7	5	-138	-1
	110
ABC	3.6	4	-164.9	-6
	116	8.3
	0
	102.4	6	-19.1	-1
	177.9	6	-98.3	-11
	233.1	9	-189.4	-19
	-38.4	-2.6	103.3	4
ABC	123.4	2	129.5	-4
	193.2	4	-22.3	-10
	256.4	6	446.3	-4
ABC
ABC	-67.1	3	-274.8	-2
	-57.2	6	-161.5	-6
ABC	-15	-1	-9.2	-1
	111.8	11
	109.4	2	172.3	0
	51.6	-1	-106.8	-16
	76.9	9	-78.4	-11
	137.1	4.4	-408.3	-11
	-73.7	5	-282.9	0
ABC	3.4	6	-296.4	-4
	46	3	-399.5	-6
	-31.7	3	-204.4	-4
ABC	380.5	7	144.1	-9
ABC
	147.8	8	-145	-9
	-109.8	8.1	-317.9	-7
	142	6	-244.2	-9
	93.7	0.5	75.7	-5
	285.8	5	172.1	-2
	-38.1	-2	11.5	2
	-260.7	4	-379.9	-9
	53.9	1	197.8	-6
	-20.8	7	-108.7	-2
	71.8	2	48.3	-2
	113.7	5	-3.9	-1
	631.8	10	715.9	-10
	-58.3	-1	-88.8	-4
	251.8	2	328.3	-3
	179.2	1.9	151.5	0.7
	-71.1	-8	-80.7	-9
ABC
	71.1	-5.1	78.9	-6
	26.9	4	-309	-9
	264.6	-3	687.2	-2
	95.5	6	-450	-12
	12.3	2	13.5	4
	91.6	7	-135.3	-7
	0.6	-3	129.2	1
	67.8	12	-150.2	-2
	141.1	1	-32.2	-10.1
	21	4	-399.3	-8
	123.8	8	56.1	-4
	247.7	5	110.7	-7
	181.9	5	229.4	-4
	32.6	5	-411.8	-16
	147.8	11	-126.6	-6
	71.6	3	-295.4	-11
	111.4	5	28.6	-5
	34.4	7	-576.7	-19
	-8.6	6	-642.8	-7
	-1.6	4	-291.3	-9
ABC	58.2	3	-49	-2
	20	5	-165.4	-4
	-113.9	2	-405.4	-6
	127.5	2	8.1	-8
ABC	302.9	10.9
ABC
	22.8	5	-217.3	-11
	-10.1	8.6	-362	-9.1
	-54.2	2	-275.2	-4
	-3.7	5	-191.7	-4
	31.7	4	-193.7	-5
	110.4	1	88.8	-3
ABC	68.6	1	78.5	-3
	266		-30.4	-8
	391.2	9	366.8	-12
ABC	121.1	3	364.4	-3
	62	5.14
	160	0.9	203	1.05
	-45	5.38	-182	-8.9
	206	8.67	-465	-26.67
	63	4.05	-544	-15.45
	79	4.8	-204	-7.05
	-8	2.17	-112	-0.35
	234	9.72	-15	-2.5
	-91	1.25	-556	-13.24
	-312.1	45.9	-773	-20.1
	260	10.62	8	-1.25
	326	9
ABC	19	5.45	-401	-11.29
	202	16.17	-376	-15.39
ABC	155	0.35	370	0.11
	-98.1	7.55	-365.1	-4.22
	36	4.35	-207	-11.29
	47	2.66	-41	-1.9
	182	9.07	-164	-6.29
	420	10.82	185	-5.97
ABC	621	14.8	-81	-14.7
	308	9.87	47	-11.56
	297	8.83	289	-12.28
	88	1.39	-16	-8.3
	54	11.84	-383	-7.31
	141	7.27	13	-9.11
	137	2.83	134	-1.87
	-6	5.01	-597	-14.78
	134	1.73	-126	-14.6
	167	19.39	-149	2
	45	2.92	-187	-13.58
	169	3.44	136	-3.99
	104	1.84	283	1.77
	-14	3.54	-258	-12.43
	35	10.62	-451	-9.97
	71	2	-41	-8.71
	53	7	-170	-8
	92	3.55	-120	-6.13
ABC
	149	9.3	-159	-7.9
	628	4.97	303	-8.7
	137	12	-390	-20
ABC	15	1.22	-21	-3.13
	415	4	492	1
	223	0.6
	145	4.69	-75	-6.66
	122	7.22	2	-0.74
	10	6	-383	-6.62
	56	8	-173	-9
	-33	4.07	-411	-6.89
	42	9	-755	-14
	224	8.4	-5	-14.1
	30	3.12	-204	-9.41
	-340	-1.25	-1211	-7.07
	438	6.65	153	-6.16
	209	6	374	-3
ABC	114	1	440	1
	55	4.62	-281	-9.31
ABC
	147	9.03	-244	-9.22
	-53	4	-795	-2
	-141	2.72	-573	-10.68
ABC	-43	2	-328	1
	24	-4	103	-6
	83	1	196	5
ABC	38	12.55	-280	-7.86
	91	4	80	-3.1
	142	7	-90	-7
	308	10	217	0.5
	153	5	448	-4.97
ABC	158	5
	3	7	-242	-4
	274	6.06	123	-9.49
	51	6.9	-300	-7.7
	-32	-0.6	-127	-4.48
	417	16.47	427	3.37
ABC	149	3.19	45	-3.06
	33	4.74	-152	-4.2
	33	5.37	24	4.09
	-16	4	-228	-8
	166	2	102	-7
	287	13.17	402	-2.55
	406	5.67	295	-1.55
	165	3.82	118	-2.47
	-138	6.1	-273	-9.2
	55	6.26	-111	-5.14
	47	4.32	-270	-6.86
	97	-3
	165	5.63	-110	-9.62
	180	7.6
	-53	2.65	-367	-3.93
	372	-0.51	620	5.92
ABC	33	3	247	3
	194	6.9	63	-3
	3	9.37	-417	-16.13
	413	3	220	-5
	153	-0.2
	242	6
	146	-5	93	-2
	46	-0.44	118	4.26
	154	-0.57	476	-46.45
	25	5.41	-472	-9.27
	576	7.09	367	-2.66
	258	0.88
	-111	2	-121	2
	116	5.02	89	-1.19
	183	1.86	257	-6.45
	152	4.03	91	-2.67
	-61	-7.4
	303	1.4	-184	-12.7
	325	11.54	130	-6.77
	123	4.81	-266	-21.39
	46	8.19	9	-14.68
	37	1	-12	-4
	9	2.8	-78	-2.25
ABC
ABC	173	6.49	21	-10.4
	56
	256	13.4	-151	-14.1
	9	2	-434	-8
	60	4.66	-185	0.11
	47	1.79	97	-0.33
ABC	156	9	-98	-8
	-34
ABC	83	7	-140	1
	71	4	147	-2
	33	3	-155	-5
	-87	5	-524	-4
	55	2	168	-3
	203	4	406	-4
	50	2	114	0
ABC	100	-1	316	4
	4	4	-424	-8
ABC	310	0
	56	0	87	0
	21	2	-254	-10
	62	3	-78	-5
	-27	5	-204	3
	-37	7	-570	-9
	22	3.2	-139	-6.4
ABC
ABC
	26	4	-284	-7
	30	15	-444	-17
	262	5
	202	2.82	19	-5.77
	118	4	295	0
ABC	80	4	-55	0
	537	24	-129	-14
ABC	86	1	42	-3
	243	1	275	-7
	144	4	-4	-6
	195	1	270	-6
	120	0	30	-10
	69	5
ABC
ABC	170	5	-408	-12
	-15	8.66	-193	-2.35
	151	7	-74	-7
	100	1	-10	-6
	150	5	120	-6
	41	5	-145	-3
	95	0	121	-4
	173	16.9	-149	-13.9
	207	11.9	-161	-14.7
	53	7.8	-246	-10.5
	-50	7.1	-444	-7.6
ABC	10	-3.7	136	3.5
	180	7.8	118	-1.4
ABC
	163	2.2	340	-2.5
	286	11.3	-179	-13.2
	112	-0.1	50	-1.3
	52	6.2	82	1.9
	75	3.9	137	-1.4
ABC	67	3.3	-68	-6.3
ABC	146	11.9	-239	-17
ABC	226	8.5	-23	-9.9
ABC	117	0.9	56	-6.7
	97	0.2	266	1.3
ABC	62	0.2	234	1
	113	9.1	196	-13.2
	7	4	-159	-8.3
	169	1.7	118	-8.6
	41	3.9	50	0.3
	-63	-0.3	-146	-1.7
	138	7.2	315	-2.5
	1121	-1	848	-1.7
	69	-3.3	80	-0.3
	206	6	57	-7
	48	7.5	-147	-7
ABC
	143	2.1	-265	-16.2
	229	3.7	147	-2.2
	10	0.2	-45	-4.4
	-204	3	-299	-3.6
	525	0.2	446	0
	92	8.5	-211	-10.6
	-362	3.6	-296	2.8
	-65	-1.3	-126	-5.1
ABC	171	12.5	-364	-14.2
ABC	183.6	4.2	13	-11.9
	-72		-287
	238.1	14.1	-46	-2.6
	-27	13	-933.6	-16
ABC	-33.2	23.3	-574	-6.6
ABC	16.5	10.5	-41	5.5
ABC	180		320
	150		-40
ABC	110		-50
ABC	0	6.3	-160	-2.4
	-80		-110
	-30		100
	160		-40
	82		155
	31.8	5	-471.5	-1
	78.4	5.5	43	0
	-10.5	6.6	-93	5.4
	-50	2.4	-255	-7.1
	118.6	4	-6	-5
	32.9	0.1	58.2	1.1
	112	12	-195.5	-14
	-133	7.7	-360	1.7
	31.9	12	-96	-8.1
ABC	88.8	6	-77	-6
	53	11	-635	-16
	66.4	7.1	-101	-4.9
ABC	71.4	-1	38	-5
	19.9	-1.7	-89	-13.6
ABC	168	11	-162.6	-13
	43	4.9	-183.3	-6.3
	18.1	1	3	0
	81.9	7	-56	-2.1
	13.4	5	-127	-4
	17	4	-145.1	2
TDF	33		-199
	82	8.3	-589	-7.6
TDF	165		1
TDF	231	14	-350.7	-22.5
	74		-397	-6.8
TDF	613.9		206
TDF	23		-115
TDF	213	7.1	-61	-8.7
	23		-162
TDF	170.3	2.3	167	-5.7
	102		-254
	151.5	6	-15	-6.4
TDF	205	11.5	-370	-25.9
	-2		-286
TDF	38.7	3.9	-267.4	-8.9
TDF	263		148
TDF	92.8	0.1	32	-6
TDF	89	3.1	96	0.5
TDF	143.5	3.7	160	-5.2
TDF	183.3	5.4	90.5	-1.3
TDF	149		252
	362		425
	22		-56
TDF	233.3	9.6	-268	-15.9
	247.2	-3.1	717	18.8
	81.8		327
TDF	58		177
	12		336
	83		-124
TDF	91		-91.9
	461.6	0.4	1068.4	3.9
TDF	213		592
TDF	107.4	4.9	-27	-4
	252		-44
TDF	59.3		-35
TDF	152.7		-156.7
TDF	-51.4	0	-130	-5.2
	100.8		47
TDF
TDF	123.1	6.6	-85	-5.2
TDF	148.9	-1.3	164.8	-0.9
	57.2	-1.6	2	-4.4
TDF	227	2.9	136	-1.7
	282.3	10.3	-155	-18.1
	149	3.5	-48	-6.4
	-53	3.5	-128	-5.3
	90.2	1.1	202	3.2
TDF	84.8	2.3	62	-6.1
TDF
	60	7.3	-261	-16.7
	-55	4.9	-565	-9
	50	4.3	-228	-13.5
TDF	161	0.3	386	3.6
	111.9	-0.7	573.4	-10.4
	138.2	7.9	-153	-9.7
	38.8	3.6	-116.6	-5.8
	102	8.3	-170	-4.7
	150	3.7	30	-4.1
	307	7.7	-7	-14.7
	94.9	7.4	44	-7.2
	225.4	6.6	18	-5.8
	106	2.1	36	-3.9
	65	5.2	-120	-10.9
	20	6.2	-331	-11.4
	110.8	7.1	-39.7	-7.5
TDF	70.9	11.1	-301	-18.9
	104	6.6	103	0.8
TDF	-144.6	31	-239	41.9
TDF	44	2.3	-39	-3.4
TDF	52.5	5.3	-277	-3.9
TDF	15	8.4	-412	-8.9
TDF	51.3	8.6	-445	-7.8
	-77	6.1	-156	-0.5
	38	2.6	-183	-5.7
	110	7.1	-100	-8.5
	188.3	3.2	222.1	-0.8
	108.6	5	-179.4	-13.6
TDF
	290	0.5	259	-3
	128	8.2	-234	-9
TDF	110	6	-108	-13.8
	-115	8.7	-775	-12.1
TDF	86.7	2.3	-41	-4.8
	-6.4	3.7	-461	-4.4
TDF	31	3.9	-52	1
TDF	165.3	5.6	-106.3	-11.1
TDF	353.4	8	-46	-16.5
TDF	-189	7.1	-386.9	-7.7
TDF	21	6.6	-140	-5.7
TDF
TDF	128	3	-171	-13
TDF	89	6	-44	-6
TDF	158	-2	449	6
TDF	285	6	237	-6
	252	4	140	2
TDF	210	8	-908	-14
TDF	135	2	69	-5
TDF	-47	4	-581	-1
TDF	133	11.3	-265	-17.7
TDF	63	12	-77	-5
	231		327	-4
TDF
TDF	568	9	451	-11
	41	6	23	4
	313	17	-152	-15
	133	3	-8	-7
	60	7	-250	-21
	186	4	128	-9
TDF	-30	8	-884	-15
	259	12	-331	-13
TDF	313	7	-136	-16
	61	1	145	1
TDF	-158	7	-500	-8
TDF	230	11
	31	2	107	7
	154	4	99	-5
	114	4	300	-1
	260	6	760	0
TDF	204	16
TDF
	-12	0	50	5
	81	3	159	-2
	-7	2	-143	3
	250	6.1	35	-2.1
	214
	-174	-2	-209	-8
TDF	347	12	-331	-13
	-17	11	-257	-6
	181	1	172	-1
	138	7	69	-8
TDF	68	5	-134	-3
TDF	122	5	199	-3
	8	1	-195	-6
TDF
TDF	46	11	-362	-15
TDF	245	4.8	256	-0.6
	129	1	533	-8
	98	10	-194	-8
	18	7	-186	-7
	295	6	238	-4
	5	1	-150	-9
TDF	-119	7	-332	-7
	57	-1	547	-7
TDF	165	7	-46	-9
TDF	285	9	57	-12
	67	10	-124	2
	209	3	212	-13
TDF	-26	5.8	-232	-7.7
TDF	147	3	393	-12
TDF	72	7	-77	-7
TDF	94	1	201	-3
TDF	206	4.7	-48	-6.9
TDF	-19	2	-143	-1
	291	11	-77	-14
	87	8	-26	-2
	95	6	-40	-4
TDF	259	9	233	-12
TDF	28	10	-514	-14
	-65	-8	146	4
TDF	28	-0.9	-32	-7.2
TDF	39	4	-59	-2
	215	1	371	-3
	568	6	656	-6
	22	4	-47	3
TDF	29	-3	147	2
TDF	200	10	-678	-29
TDF	68	4	-112	-6
TDF	-59	3	-226	-5
TDF	40	4	-114	-3
TDF	12	0	-174	-15
TDF	192	4	196	0
TDF
	233	8	192	1
TDF
	171	6	71	-12
TDF	13	1	-17	0
TDF	26	3	-154	-4
	167	4	-253	-6
	-129.4	-9	-841	-49.4
	56.4	6.1	-281.4	2.7
TDF	397.8	19.4
TDF	142.4	8.8	-186.8	-16.9
	155.8	8	-44.7	-4.9
TDF	-137.6	31.9	-358	18.3
	212.5		171
TDF	342.8	10.7	-246	-44.4
	115		30
	84.8		-176.1
TDF	82.6	3.5	-409	-29.4
TDF	377.1	12.7	226	2.3
	139.1	-4.7	-131	-45.3
	62.3	9.6	-1767	19.5
	39		-148
TDF	385.5	10.9	-253	-19.5
	79		349
	170.2	17.2	125	10.9
	41.8	5.5	-3	3.7
	-58.9		17
TDF	280	6.8
TDF	95.1	7.2	-489	-22.4
	157.9		8
	52.3	11.9	-201	2.6
	225	1.3	-430	-48.4
	103.8	4.3	51	-1.4
TDF	55.5
	103.9	34.2	113	39.1
	-117.7	-2.4	-1236	-41.1
	29.2	6.6	-307.8	-9.7
	70.4	6.3	-424.7	-8.2
TDF	115.1	5.9	377	10
TDF	270.6	18.9	80	1.5
	238.5	9.4	212	2.8
TDF	331.6	16.4	-14	4.3
TDF	115.9	14.3	150	18.5
	22.3	10.4	-536	8.5
TDF	177.2	10	-398	-32.7
	149.4	8.9	-537	-20.4
	183.4	16.5	-10	-5
TDF	94.4	6.4	-37	-5.4
	27.7	4.2	-357	-13.5
	102.1	7.9	-470	-28.3
	97.7	7.1	-378	-17.1
	110.2	5.2	-424	-41.9
	319	1.8	25	-37.6
	662.6	-10.2	849	-10.3
	197.6	9.5	-217	-18.1
	-351.2	-0.6	-837.6	-10.8
	143.1		534
TDF
	42.7	3.1	-231	-7.7
	138.3	-14.9	387.3	-26.1
	168.1	21	-32	-2.6
	173.4	0.5	47	-26
TDF
	-250.7	-40	-132	-23.2
	102.8	-3.2	-164.7	-34.2
	124.3	-7.9	56.9	-25.7
	186.3	5.5	967	24
	-15	-3.1	-455	-33
	231.6	12.1	187	8.1
TDF	386.8	16.2	419	-28.1
	-217	-5.5	-545.5	-28.5
	-135.7		-1427
	195.6	7.9	-507	-15.2
	169.7	7.7	-257.6	-13.1
TDF	345	31.6	25	21
	-91.3		-701
TDF	53.7	5	-138	-1
TDF	110
	3.6	4	-164.9	-6
	116	8.3
TDF	0
	102.4	6	-19.1	-1
TDF	177.9	6	-98.3	-11
TDF
TDF	233.1	9	-189.4	-19
	-38.4	-2.6	103.3	4
	123.4	2	129.5	-4
TDF	193.2	4	-22.3	-10
TDF	256.4	6	446.3	-4
	-67.1	3	-274.8	-2
	-57.2	6	-161.5	-6
	-15	-1	-9.2	-1
	111.8	11
	109.4	2	172.3	0
TDF	51.6	-1	-106.8	-16
TDF
	76.9	9	-78.4	-11
TDF	137.1	4.4	-408.3	-11
TDF	-73.7	5	-282.9	0
	3.4	6	-296.4	-4
	46	3	-399.5	-6
	-31.7	3	-204.4	-4
	380.5	7	144.1	-9
	147.8	8	-145	-9
TDF	-109.8	8.1	-317.9	-7
	142	6	-244.2	-9
	93.7	0.5	75.7	-5
TDF	285.8	5	172.1	-2
	-38.1	-2	11.5	2
	-260.7	4	-379.9	-9
	53.9	1	197.8	-6
	-20.8	7	-108.7	-2
	71.8	2	48.3	-2
TDF	113.7	5	-3.9	-1
TDF	631.8	10	715.9	-10
TDF
TDF	-58.3	-1	-88.8	-4
TDF	251.8	2	328.3	-3
TDF	179.2	1.9	151.5	0.7
TDF	-71.1	-8	-80.7	-9
TDF
	71.1	-5.1	78.9	-6
	26.9	4	-309	-9
	264.6	-3	687.2	-2
TDF	95.5	6	-450	-12
TDF	12.3	2	13.5	4
	91.6	7	-135.3	-7
TDF	0.6	-3	129.2	1
TDF	67.8	12	-150.2	-2
TDF	141.1	1	-32.2	-10.1
	21	4	-399.3	-8
TDF	123.8	8	56.1	-4
TDF	247.7	5	110.7	-7
TDF	181.9	5	229.4	-4
	32.6	5	-411.8	-16
TDF	147.8	11	-126.6	-6
	71.6	3	-295.4	-11
TDF	111.4	5	28.6	-5
TDF	34.4	7	-576.7	-19
TDF	-8.6	6	-642.8	-7
TDF	-1.6	4	-291.3	-9
	58.2	3	-49	-2
TDF	20	5	-165.4	-4
	-113.9	2	-405.4	-6
TDF	127.5	2	8.1	-8
	302.9	10.9
TDF	22.8	5	-217.3	-11
TDF	-10.1	8.6	-362	-9.1
	-54.2	2	-275.2	-4
	-3.7	5	-191.7	-4
	31.7	4	-193.7	-5
TDF	110.4	1	88.8	-3
TDF
	68.6	1	78.5	-3
TDF
TDF	266		-30.4	-8
TDF	391.2	9	366.8	-12
	121.1	3	364.4	-3
TDF	62	5.14
TDF	160	0.9	203	1.05
	-45	5.38	-182	-8.9
TDF	206	8.67	-465	-26.67
	63	4.05	-544	-15.45
TDF	79	4.8	-204	-7.05
	-8	2.17	-112	-0.35
	234	9.72	-15	-2.5
TDF	-91	1.25	-556	-13.24
TDF	-312.1	45.9	-773	-20.1
TDF	260	10.62	8	-1.25
TDF	326	9
	19	5.45	-401	-11.29
	202	16.17	-376	-15.39
	155	0.35	370	0.11
	-98.1	7.55	-365.1	-4.22
TDF	36	4.35	-207	-11.29
	47	2.66	-41	-1.9
	182	9.07	-164	-6.29
	420	10.82	185	-5.97
	621	14.8	-81	-14.7
	308	9.87	47	-11.56
	297	8.83	289	-12.28
	88	1.39	-16	-8.3
TDF	54	11.84	-383	-7.31
	141	7.27	13	-9.11
	137	2.83	134	-1.87
TDF	-6	5.01	-597	-14.78
TDF	134	1.73	-126	-14.6
	167	19.39	-149	2
	45	2.92	-187	-13.58
	169	3.44	136	-3.99
	104	1.84	283	1.77
TDF	-14	3.54	-258	-12.43
	35	10.62	-451	-9.97
TDF	71	2	-41	-8.71
	53	7	-170	-8
TDF	92	3.55	-120	-6.13
	149	9.3	-159	-7.9
	628	4.97	303	-8.7
	137	12	-390	-20
	15	1.22	-21	-3.13
	415	4	492	1
	223	0.6
	145	4.69	-75	-6.66
TDF	122	7.22	2	-0.74
	10	6	-383	-6.62
	56	8	-173	-9
	-33	4.07	-411	-6.89
	42	9	-755	-14
	224	8.4	-5	-14.1
	30	3.12	-204	-9.41
TDF	-340	-1.25	-1211	-7.07
	438	6.65	153	-6.16
	209	6	374	-3
	114	1	440	1
TDF	55	4.62	-281	-9.31
	147	9.03	-244	-9.22
	-53	4	-795	-2
	-141	2.72	-573	-10.68
	-43	2	-328	1
	24	-4	103	-6
	83	1	196	5
	38	12.55	-280	-7.86
	91	4	80	-3.1
	142	7	-90	-7
	308	10	217	0.5
	153	5	448	-4.97
	158	5
TDF	3	7	-242	-4
TDF	274	6.06	123	-9.49
TDF	51	6.9	-300	-7.7
	-32	-0.6	-127	-4.48
	417	16.47	427	3.37
	149	3.19	45	-3.06
	33	4.74	-152	-4.2
	33	5.37	24	4.09
	-16	4	-228	-8
	166	2	102	-7
	287	13.17	402	-2.55
	406	5.67	295	-1.55
TDF
TDF	165	3.82	118	-2.47
	-138	6.1	-273	-9.2
TDF
	55	6.26	-111	-5.14
	47	4.32	-270	-6.86
	97	-3
TDF	165	5.63	-110	-9.62
TDF	180	7.6
	-53	2.65	-367	-3.93
TDF	372	-0.51	620	5.92
	33	3	247	3
TDF	194	6.9	63	-3
TDF	3	9.37	-417	-16.13
TDF
	413	3	220	-5
TDF	153	-0.2
TDF	242	6
	146	-5	93	-2
TDF	46	-0.44	118	4.26
	154	-0.57	476	-46.45
TDF	25	5.41	-472	-9.27
TDF	576	7.09	367	-2.66
TDF	258	0.88
	-111	2	-121	2
TDF	116	5.02	89	-1.19
TDF	183	1.86	257	-6.45
TDF	152	4.03	91	-2.67
TDF	-61	-7.4
TDF	303	1.4	-184	-12.7
TDF	325	11.54	130	-6.77
TDF	123	4.81	-266	-21.39
TDF	46	8.19	9	-14.68
	37	1	-12	-4
TDF	9	2.8	-78	-2.25
	173	6.49	21	-10.4
TDF	56
TDF	256	13.4	-151	-14.1
	9	2	-434	-8
TDF
TDF	60	4.66	-185	0.11
TDF	47	1.79	97	-0.33
	156	9	-98	-8
	-34
	83	7	-140	1
	71	4	147	-2
	33	3	-155	-5
TDF	-87	5	-524	-4
	55	2	168	-3
	203	4	406	-4
TDF	50	2	114	0
	100	-1	316	4
TDF	4	4	-424	-8
	310	0
	56	0	87	0
TDF	21	2	-254	-10
	62	3	-78	-5
	-27	5	-204	3
TDF	-37	7	-570	-9
TDF	22	3.2	-139	-6.4
TDF	26	4	-284	-7
TDF	30	15	-444	-17
TDF	262	5
TDF	202	2.82	19	-5.77
	118	4	295	0
	80	4	-55	0
TDF	537	24	-129	-14
	86	1	42	-3
	243	1	275	-7
TDF	144	4	-4	-6
TDF	195	1	270	-6
TDF	120	0	30	-10
TDF
TDF	69	5
	170	5	-408	-12
TDF	-15	8.66	-193	-2.35
TDF	151	7	-74	-7
TDF	100	1	-10	-6
TDF	150	5	120	-6
TDF	41	5	-145	-3
TDF	95	0	121	-4
TDF	173	16.9	-149	-13.9
	207	11.9	-161	-14.7
TDF	53	7.8	-246	-10.5
TDF	-50	7.1	-444	-7.6
	10	-3.7	136	3.5
TDF	180	7.8	118	-1.4
TDF	163	2.2	340	-2.5
TDF	286	11.3	-179	-13.2
TDF	112	-0.1	50	-1.3
	52	6.2	82	1.9
	75	3.9	137	-1.4
	67	3.3	-68	-6.3
	146	11.9	-239	-17
	226	8.5	-23	-9.9
	117	0.9	56	-6.7
	97	0.2	266	1.3
	62	0.2	234	1
	113	9.1	196	-13.2
TDF	7	4	-159	-8.3
	169	1.7	118	-8.6
	41	3.9	50	0.3
	-63	-0.3	-146	-1.7
	138	7.2	315	-2.5
	1121	-1	848	-1.7
	69	-3.3	80	-0.3
TDF	206	6	57	-7
TDF	48	7.5	-147	-7
TDF	143	2.1	-265	-16.2
	229	3.7	147	-2.2
TDF	10	0.2	-45	-4.4
	-204	3	-299	-3.6
TDF	525	0.2	446	0
TDF	92	8.5	-211	-10.6
TDF	-362	3.6	-296	2.8
	-65	-1.3	-126	-5.1
	171	12.5	-364	-14.2
	183.6	4.2	13	-11.9
TDF	-72		-287
TDF	238.1	14.1	-46	-2.6
TDF	-27	13	-933.6	-16
	-33.2	23.3	-574	-6.6
	16.5	10.5	-41	5.5
	180		320
	150		-40
	110		-50
	0	6.3	-160	-2.4
	-80		-110
TDF	-30		100
TDF	160		-40
TDF	82		155
TDF
	31.8	5	-471.5	-1
	78.4	5.5	43	0
	-10.5	6.6	-93	5.4
	-50	2.4	-255	-7.1
	118.6	4	-6	-5
TDF	32.9	0.1	58.2	1.1
TDF	112	12	-195.5	-14
TDF	-133	7.7	-360	1.7
TDF	31.9	12	-96	-8.1
	88.8	6	-77	-6
TDF	53	11	-635	-16
TDF	66.4	7.1	-101	-4.9
	71.4	-1	38	-5
TDF
TDF	19.9	-1.7	-89	-13.6
	168	11	-162.6	-13
TDF	43	4.9	-183.3	-6.3
TDF
	18.1	1	3	0
TDF	81.9	7	-56	-2.1
TDF	13.4	5	-127	-4
TDF	17	4	-145.1	2
ZDV	33		-199
ZDV	82	8.3	-589	-7.6
ZDV	165		1
ZDV	231	14	-350.7	-22.5
	74		-397	-6.8
ZDV	613.9		206
ZDV	23		-115
	213	7.1	-61	-8.7
ZDV	23		-162
	170.3	2.3	167	-5.7
ZDV	102		-254
	151.5	6	-15	-6.4
	205	11.5	-370	-25.9
ZDV	-2		-286
ZDV	38.7	3.9	-267.4	-8.9
ZDV	263		148
	92.8	0.1	32	-6
ZDV	89	3.1	96	0.5
	143.5	3.7	160	-5.2
ZDV	183.3	5.4	90.5	-1.3
ZDV	149		252
ZDV	362		425
ZDV	22		-56
	233.3	9.6	-268	-15.9
ZDV	247.2	-3.1	717	18.8
ZDV	81.8		327
ZDV	58		177
	12		336
ZDV	83		-124
ZDV	91		-91.9
ZDV	461.6	0.4	1068.4	3.9
ZDV	213		592
ZDV	107.4	4.9	-27	-4
ZDV	252		-44
ZDV	59.3		-35
ZDV	152.7		-156.7
	-51.4	0	-130	-5.2
ZDV	100.8		47
	123.1	6.6	-85	-5.2
	148.9	-1.3	164.8	-0.9
	57.2	-1.6	2	-4.4
	227	2.9	136	-1.7
	282.3	10.3	-155	-18.1
	149	3.5	-48	-6.4
	-53	3.5	-128	-5.3
ZDV	90.2	1.1	202	3.2
	84.8	2.3	62	-6.1
ZDV
	60	7.3	-261	-16.7
	-55	4.9	-565	-9
	50	4.3	-228	-13.5
	161	0.3	386	3.6
ZDV	111.9	-0.7	573.4	-10.4
	138.2	7.9	-153	-9.7
	38.8	3.6	-116.6	-5.8
	102	8.3	-170	-4.7
	150	3.7	30	-4.1
	307	7.7	-7	-14.7
	94.9	7.4	44	-7.2
	225.4	6.6	18	-5.8
	106	2.1	36	-3.9
	65	5.2	-120	-10.9
	20	6.2	-331	-11.4
	110.8	7.1	-39.7	-7.5
	70.9	11.1	-301	-18.9
ZDV	104	6.6	103	0.8
ZDV	-144.6	31	-239	41.9
	44	2.3	-39	-3.4
	52.5	5.3	-277	-3.9
	15	8.4	-412	-8.9
	51.3	8.6	-445	-7.8
	-77	6.1	-156	-0.5
	38	2.6	-183	-5.7
	110	7.1	-100	-8.5
ZDV	188.3	3.2	222.1	-0.8
	108.6	5	-179.4	-13.6
	290	0.5	259	-3
	128	8.2	-234	-9
	110	6	-108	-13.8
	-115	8.7	-775	-12.1
	86.7	2.3	-41	-4.8
	-6.4	3.7	-461	-4.4
	31	3.9	-52	1
	165.3	5.6	-106.3	-11.1
	353.4	8	-46	-16.5
	-189	7.1	-386.9	-7.7
	21	6.6	-140	-5.7
	128	3	-171	-13
	89	6	-44	-6
	158	-2	449	6
	285	6	237	-6
	252	4	140	2
	210	8	-908	-14
	135	2	69	-5
	-47	4	-581	-1
	133	11.3	-265	-17.7
	63	12	-77	-5
ZDV	231		327	-4
ZDV
	568	9	451	-11
ZDV	41	6	23	4
ZDV	313	17	-152	-15
ZDV	133	3	-8	-7
	60	7	-250	-21
	186	4	128	-9
	-30	8	-884	-15
ZDV
ZDV	259	12	-331	-13
	313	7	-136	-16
	61	1	145	1
	-158	7	-500	-8
	230	11
	31	2	107	7
ZDV	154	4	99	-5
	114	4	300	-1
ZDV	260	6	760	0
	204	16
ZDV	-12	0	50	5
ZDV	81	3	159	-2
ZDV	-7	2	-143	3
	250	6.1	35	-2.1
ZDV	214
	-174	-2	-209	-8
	347	12	-331	-13
ZDV	-17	11	-257	-6
ZDV	181	1	172	-1
	138	7	69	-8
	68	5	-134	-3
	122	5	199	-3
ZDV	8	1	-195	-6
	46	11	-362	-15
	245	4.8	256	-0.6
ZDV	129	1	533	-8
	98	10	-194	-8
	18	7	-186	-7
ZDV	295	6	238	-4
ZDV	5	1	-150	-9
	-119	7	-332	-7
ZDV	57	-1	547	-7
	165	7	-46	-9
	285	9	57	-12
	67	10	-124	2
	209	3	212	-13
	-26	5.8	-232	-7.7
	147	3	393	-12
	72	7	-77	-7
	94	1	201	-3
	206	4.7	-48	-6.9
	-19	2	-143	-1
	291	11	-77	-14
ZDV	87	8	-26	-2
	95	6	-40	-4
	259	9	233	-12
	28	10	-514	-14
	-65	-8	146	4
	28	-0.9	-32	-7.2
	39	4	-59	-2
	215	1	371	-3
	568	6	656	-6
	22	4	-47	3
	29	-3	147	2
	200	10	-678	-29
	68	4	-112	-6
	-59	3	-226	-5
	40	4	-114	-3
	12	0	-174	-15
	192	4	196	0
	233	8	192	1
	171	6	71	-12
	13	1	-17	0
	26	3	-154	-4
	167	4	-253	-6
	-129.4	-9	-841	-49.4
ZDV	56.4	6.1	-281.4	2.7
	397.8	19.4
	142.4	8.8	-186.8	-16.9
	155.8	8	-44.7	-4.9
	-137.6	31.9	-358	18.3
ZDV	212.5		171
	342.8	10.7	-246	-44.4
ZDV
ZDV	115		30
ZDV	84.8		-176.1
	82.6	3.5	-409	-29.4
	377.1	12.7	226	2.3
	139.1	-4.7	-131	-45.3
ZDV	62.3	9.6	-1767	19.5
ZDV	39		-148
	385.5	10.9	-253	-19.5
ZDV	79		349
	170.2	17.2	125	10.9
ZDV	41.8	5.5	-3	3.7
ZDV	-58.9		17
ZDV	280	6.8
	95.1	7.2	-489	-22.4
ZDV	157.9		8
ZDV	52.3	11.9	-201	2.6
	225	1.3	-430	-48.4
ZDV	103.8	4.3	51	-1.4
	55.5
	103.9	34.2	113	39.1
	-117.7	-2.4	-1236	-41.1
ZDV	29.2	6.6	-307.8	-9.7
	70.4	6.3	-424.7	-8.2
	115.1	5.9	377	10
	270.6	18.9	80	1.5
ZDV	238.5	9.4	212	2.8
	331.6	16.4	-14	4.3
	115.9	14.3	150	18.5
	22.3	10.4	-536	8.5
	177.2	10	-398	-32.7
ZDV	149.4	8.9	-537	-20.4
ZDV	183.4	16.5	-10	-5
	94.4	6.4	-37	-5.4
	27.7	4.2	-357	-13.5
	102.1	7.9	-470	-28.3
	97.7	7.1	-378	-17.1
	110.2	5.2	-424	-41.9
	319	1.8	25	-37.6
	662.6	-10.2	849	-10.3
	197.6	9.5	-217	-18.1
	-351.2	-0.6	-837.6	-10.8
	143.1		534
	42.7	3.1	-231	-7.7
	138.3	-14.9	387.3	-26.1
	168.1	21	-32	-2.6
	173.4	0.5	47	-26
	-250.7	-40	-132	-23.2
	102.8	-3.2	-164.7	-34.2
	124.3	-7.9	56.9	-25.7
ZDV	186.3	5.5	967	24
	-15	-3.1	-455	-33
	231.6	12.1	187	8.1
	386.8	16.2	419	-28.1
	-217	-5.5	-545.5	-28.5
	-135.7		-1427
	195.6	7.9	-507	-15.2
	169.7	7.7	-257.6	-13.1
	345	31.6	25	21
	-91.3		-701
	53.7	5	-138	-1
	110
ZDV	3.6	4	-164.9	-6
ZDV	116	8.3
	0
ZDV	102.4	6	-19.1	-1
	177.9	6	-98.3	-11
ZDV
ZDV
	233.1	9	-189.4	-19
ZDV	-38.4	-2.6	103.3	4
	123.4	2	129.5	-4
	193.2	4	-22.3	-10
	256.4	6	446.3	-4
	-67.1	3	-274.8	-2
	-57.2	6	-161.5	-6
ZDV	-15	-1	-9.2	-1
ZDV
ZDV	111.8	11
ZDV	109.4	2	172.3	0
	51.6	-1	-106.8	-16
ZDV	76.9	9	-78.4	-11
	137.1	4.4	-408.3	-11
	-73.7	5	-282.9	0
ZDV	3.4	6	-296.4	-4
ZDV	46	3	-399.5	-6
ZDV	-31.7	3	-204.4	-4
	380.5	7	144.1	-9
ZDV	147.8	8	-145	-9
	-109.8	8.1	-317.9	-7
ZDV	142	6	-244.2	-9
	93.7	0.5	75.7	-5
	285.8	5	172.1	-2
ZDV	-38.1	-2	11.5	2
	-260.7	4	-379.9	-9
ZDV	53.9	1	197.8	-6
ZDV	-20.8	7	-108.7	-2
ZDV	71.8	2	48.3	-2
	113.7	5	-3.9	-1
	631.8	10	715.9	-10
	-58.3	-1	-88.8	-4
	251.8	2	328.3	-3
	179.2	1.9	151.5	0.7
	-71.1	-8	-80.7	-9
ZDV	71.1	-5.1	78.9	-6
ZDV
ZDV	26.9	4	-309	-9
ZDV	264.6	-3	687.2	-2
	95.5	6	-450	-12
	12.3	2	13.5	4
ZDV	91.6	7	-135.3	-7
	0.6	-3	129.2	1
	67.8	12	-150.2	-2
	141.1	1	-32.2	-10.1
ZDV	21	4	-399.3	-8
	123.8	8	56.1	-4
	247.7	5	110.7	-7
	181.9	5	229.4	-4
ZDV	32.6	5	-411.8	-16
	147.8	11	-126.6	-6
ZDV	71.6	3	-295.4	-11
ZDV	111.4	5	28.6	-5
	34.4	7	-576.7	-19
	-8.6	6	-642.8	-7
	-1.6	4	-291.3	-9
	58.2	3	-49	-2
	20	5	-165.4	-4
ZDV	-113.9	2	-405.4	-6
	127.5	2	8.1	-8
	302.9	10.9
ZDV
	22.8	5	-217.3	-11
	-10.1	8.6	-362	-9.1
ZDV	-54.2	2	-275.2	-4
ZDV	-3.7	5	-191.7	-4
ZDV	31.7	4	-193.7	-5
	110.4	1	88.8	-3
ZDV	68.6	1	78.5	-3
	266		-30.4	-8
	391.2	9	366.8	-12
	121.1	3	364.4	-3
ZDV
	62	5.14
	160	0.9	203	1.05
ZDV	-45	5.38	-182	-8.9
ZDV
	206	8.67	-465	-26.67
ZDV	63	4.05	-544	-15.45
	79	4.8	-204	-7.05
ZDV	-8	2.17	-112	-0.35
ZDV
ZDV	234	9.72	-15	-2.5
	-91	1.25	-556	-13.24
	-312.1	45.9	-773	-20.1
	260	10.62	8	-1.25
	326	9
	19	5.45	-401	-11.29
ZDV	202	16.17	-376	-15.39
	155	0.35	370	0.11
ZDV	-98.1	7.55	-365.1	-4.22
	36	4.35	-207	-11.29
	47	2.66	-41	-1.9
ZDV	182	9.07	-164	-6.29
ZDV	420	10.82	185	-5.97
	621	14.8	-81	-14.7
ZDV	308	9.87	47	-11.56
ZDV	297	8.83	289	-12.28
ZDV	88	1.39	-16	-8.3
	54	11.84	-383	-7.31
ZDV	141	7.27	13	-9.11
	137	2.83	134	-1.87
	-6	5.01	-597	-14.78
	134	1.73	-126	-14.6
ZDV	167	19.39	-149	2
ZDV	45	2.92	-187	-13.58
ZDV	169	3.44	136	-3.99
ZDV	104	1.84	283	1.77
	-14	3.54	-258	-12.43
ZDV	35	10.62	-451	-9.97
	71	2	-41	-8.71
ZDV	53	7	-170	-8
	92	3.55	-120	-6.13
	149	9.3	-159	-7.9
ZDV	628	4.97	303	-8.7
ZDV	137	12	-390	-20
ZDV	15	1.22	-21	-3.13
ZDV	415	4	492	1
ZDV	223	0.6
ZDV	145	4.69	-75	-6.66
	122	7.22	2	-0.74
	10	6	-383	-6.62
ZDV	56	8	-173	-9
ZDV
ZDV	-33	4.07	-411	-6.89
ZDV	42	9	-755	-14
	224	8.4	-5	-14.1
ZDV	30	3.12	-204	-9.41
	-340	-1.25	-1211	-7.07
ZDV
ZDV	438	6.65	153	-6.16
ZDV	209	6	374	-3
ZDV	114	1	440	1
	55	4.62	-281	-9.31
ZDV	147	9.03	-244	-9.22
ZDV	-53	4	-795	-2
ZDV	-141	2.72	-573	-10.68
	-43	2	-328	1
ZDV	24	-4	103	-6
ZDV	83	1	196	5
ZDV	38	12.55	-280	-7.86
ZDV	91	4	80	-3.1
	142	7	-90	-7
ZDV	308	10	217	0.5
ZDV	153	5	448	-4.97
	158	5
	3	7	-242	-4
	274	6.06	123	-9.49
	51	6.9	-300	-7.7
ZDV	-32	-0.6	-127	-4.48
ZDV	417	16.47	427	3.37
	149	3.19	45	-3.06
ZDV	33	4.74	-152	-4.2
ZDV	33	5.37	24	4.09
ZDV	-16	4	-228	-8
ZDV	166	2	102	-7
ZDV	287	13.17	402	-2.55
ZDV	406	5.67	295	-1.55
	165	3.82	118	-2.47
	-138	6.1	-273	-9.2
ZDV	55	6.26	-111	-5.14
ZDV	47	4.32	-270	-6.86
ZDV	97	-3
	165	5.63	-110	-9.62
	180	7.6
ZDV	-53	2.65	-367	-3.93
	372	-0.51	620	5.92
	33	3	247	3
	194	6.9	63	-3
	3	9.37	-417	-16.13
ZDV	413	3	220	-5
	153	-0.2
	242	6
ZDV	146	-5	93	-2
	46	-0.44	118	4.26
ZDV	154	-0.57	476	-46.45
	25	5.41	-472	-9.27
	576	7.09	367	-2.66
	258	0.88
ZDV	-111	2	-121	2
	116	5.02	89	-1.19
	183	1.86	257	-6.45
	152	4.03	91	-2.67
	-61	-7.4
	303	1.4	-184	-12.7
	325	11.54	130	-6.77
	123	4.81	-266	-21.39
	46	8.19	9	-14.68
ZDV	37	1	-12	-4
	9	2.8	-78	-2.25
ZDV
	173	6.49	21	-10.4
	56
	256	13.4	-151	-14.1
ZDV	9	2	-434	-8
ZDV
	60	4.66	-185	0.11
	47	1.79	97	-0.33
ZDV	156	9	-98	-8
ZDV	-34
ZDV	83	7	-140	1
ZDV	71	4	147	-2
ZDV	33	3	-155	-5
	-87	5	-524	-4
ZDV	55	2	168	-3
ZDV	203	4	406	-4
	50	2	114	0
ZDV	100	-1	316	4
	4	4	-424	-8
ZDV	310	0
ZDV	56	0	87	0
ZDV
	21	2	-254	-10
ZDV	62	3	-78	-5
ZDV	-27	5	-204	3
	-37	7	-570	-9
	22	3.2	-139	-6.4
ZDV
ZDV
ZDV
	26	4	-284	-7
	30	15	-444	-17
	262	5
	202	2.82	19	-5.77
ZDV	118	4	295	0
ZDV	80	4	-55	0
	537	24	-129	-14
	86	1	42	-3
ZDV	243	1	275	-7
	144	4	-4	-6
	195	1	270	-6
	120	0	30	-10
	69	5
	170	5	-408	-12
	-15	8.66	-193	-2.35
	151	7	-74	-7
	100	1	-10	-6
	150	5	120	-6
	41	5	-145	-3
	95	0	121	-4
	173	16.9	-149	-13.9
ZDV	207	11.9	-161	-14.7
ZDV	53	7.8	-246	-10.5
	-50	7.1	-444	-7.6
ZDV	10	-3.7	136	3.5
	180	7.8	118	-1.4
ZDV
ZDV
ZDV	163	2.2	340	-2.5
	286	11.3	-179	-13.2
	112	-0.1	50	-1.3
ZDV	52	6.2	82	1.9
ZDV	75	3.9	137	-1.4
ZDV	67	3.3	-68	-6.3
ZDV	146	11.9	-239	-17
ZDV	226	8.5	-23	-9.9
ZDV	117	0.9	56	-6.7
ZDV	97	0.2	266	1.3
ZDV	62	0.2	234	1
ZDV	113	9.1	196	-13.2
	7	4	-159	-8.3
ZDV	169	1.7	118	-8.6
ZDV	41	3.9	50	0.3
	-63	-0.3	-146	-1.7
ZDV	138	7.2	315	-2.5
ZDV	1121	-1	848	-1.7
ZDV	69	-3.3	80	-0.3
	206	6	57	-7
	48	7.5	-147	-7
	143	2.1	-265	-16.2
ZDV	229	3.7	147	-2.2
	10	0.2	-45	-4.4
ZDV	-204	3	-299	-3.6
	525	0.2	446	0
	92	8.5	-211	-10.6
	-362	3.6	-296	2.8
ZDV	-65	-1.3	-126	-5.1
	171	12.5	-364	-14.2
ZDV	183.6	4.2	13	-11.9
	-72		-287
	238.1	14.1	-46	-2.6
	-27	13	-933.6	-16
ZDV	-33.2	23.3	-574	-6.6
ZDV	16.5	10.5	-41	5.5
ZDV	180		320
	150		-40
	110		-50
	0	6.3	-160	-2.4
ZDV	-80		-110
	-30		100
	160		-40
	82		155
ZDV
ZDV	31.8	5	-471.5	-1
ZDV	78.4	5.5	43	0
ZDV
ZDV	-10.5	6.6	-93	5.4
ZDV	-50	2.4	-255	-7.1
ZDV	118.6	4	-6	-5
	32.9	0.1	58.2	1.1
	112	12	-195.5	-14
	-133	7.7	-360	1.7
	31.9	12	-96	-8.1
	88.8	6	-77	-6
	53	11	-635	-16
	66.4	7.1	-101	-4.9
	71.4	-1	38	-5
	19.9	-1.7	-89	-13.6
	168	11	-162.6	-13
	43	4.9	-183.3	-6.3
ZDV	18.1	1	3	0
	81.9	7	-56	-2.1
	13.4	5	-127	-4
	17	4	-145.1	2
